# Supplementary material for: Genetic Features of Mycobacterium avium subsp. paratuberculosis Strains Circulating in the West of France Deciphered by Whole-Genome Sequencing
Source: Microbiol Spectr. 2022 Nov 29;10(6):e03392-22. doi: 10.1128/spectrum.03392-22 (PMC9769990; doi:10.1128/spectrum.03392-22)
Supplement: Supplemental file 2 — Table S1. Download spectrum.03392-22-s0002.xlsx, XLSX file, 0.1 MB [file spectrum.03392-22-s0002.xlsx]

## Sheet: Dataset 1
strain	alias	country	bioproject	biosample	run	collection_date	INMV	MLSSR	host_breed	department	clade	animal_id	herd_id	shedding	type	genome_accession	chromosome_accession	Genome size (bp)	No. of contigs	N50	G+C content (%)	depth_Illumina	mean_coverage_Illumina	depth_PacBio	mean_coverage_PacBio
PICSAR1	PICSAR1	France	PRJEB43898	SAMEA8407198	ERR6415108	2014-06-03	1	22	holstein	61	B	125	1	+	C	GCA_909128755		4788264	169	66775	69.32	36	36.35
PICSAR10	PICSAR10	France	PRJEB43898	SAMEA8407199	ERR6415109	2014-06-03	1	69	holstein	61	A	77	4	+	C	GCA_909128705		4806270	342	33849	69.31	23	22.9962
PICSAR100	PICSAR100	France	PRJEB43898	SAMEA8692664	ERR6415110	2015-12-03	1	47	normande	76	A	151	35	+++	C	GCA_909128745		4790864	141	77512	69.32	65	65.2772
PICSAR101	PICSAR101	France	PRJEB43898	SAMEA8989788	ERR6415250	2015-12-03	1	47	normande	76	A	152	35	+++	C							40	40.5231
PICSAR102	PICSAR102	France	PRJEB43898	SAMEA8407200	ERR6415111	2016-01-11	1	94	holstein	14	A	11	36	+++	C	GCA_905398855		4793984	158	74709	69.32	83	82.0871
PICSAR103	PICSAR103	France	PRJEB43898	SAMEA8407201	ERR6415112	2016-02-12	1	33	normande	14	A	7	37	+	C	GCA_909128735		4791349	169	68061	69.32	43	42.8025
PICSAR104	PICSAR104	France	PRJEB43898	SAMEA8407202	ERR6415113	2016-02-12	1	33	normande	14	A	8	37	+++	C	GCA_909128675		4785660	212	51002	69.31	48	47.8968
PICSAR105	PICSAR105	France	PRJEB43898	SAMEA8989789	ERR6415251	2016-02-12	1	47	holstein	14	A	5	38	+++	C							15	15.0409
PICSAR106	PICSAR106	France	PRJEB43898	SAMEA8407203	ERR6415114	2016-02-19	3	28	holstein	49	B	58	39	+	C	GCA_909128645		4784162	168	58265	69.32	44	43.7484
PICSAR107	PICSAR107	France	PRJEB43898	SAMEA8407204	ERR6415115	2016-02-23	2	3	normande	35	B	37	40	+	C	GCA_909128695		4783589	205	54247	69.32	22	22.8568
PICSAR11	PICSAR11	France	PRJEB43898	SAMEA8407205	ERR6415116	2014-06-03	1		normande	61	C	70	4	++++	C	GCA_909128765		4786941	216	50211	69.31	44	43.8919
PICSAR110	PICSAR110	France	PRJEB43898	SAMEA8407206	ERR6415117	2016-02-26	149	70	holstein	35	A	34	41	+++	C	GCA_909128685		4785567	188	56293	69.31	30	30.6787
PICSAR111	PICSAR111	France	PRJEB43898	SAMEA8407207	ERR6415118	2016-02-26	2	93	holstein	35		35	41	+	C	GCA_909128665		4780529	170	56292	69.32	44	43.752
PICSAR113	PICSAR113	France	PRJEB43898	SAMEA8407209	ERR6415119	2016-02-29	2	63	normande	35	B	39	42	+	C	GCA_909128635		4784630	180	62923	69.31	38	37.9315
PICSAR114	PICSAR114	France	PRJEB43898	SAMEA8407210	ERR6415288	2016-02-29	2		normande	35	B	40	42	+	C							12	12.0159
PICSAR116	PICSAR116	France	PRJEB43898	SAMEA8989790	ERR6415252	2016-02-29	2	28	normande	35	B	41	42	+++	C							87	85.9786
PICSAR117	PICSAR117	France	PRJEB43898	SAMEA8407211	ERR6415120	2016-02-29	2	63	normande	35	A	42	42	++	C	GCA_909128625		4788531	167	63942	69.32	45	44.6035
PICSAR118	PICSAR118	France	PRJEB43898	SAMEA8407212	ERR6415121	2016-02-29	2	63	normande	35	B	43	42	+	C	GCA_909128615		4780126	206	52735	69.31	23	23.757
PICSAR119	PICSAR119	France	PRJEB43898	SAMEA8407213	ERR6415122	2016-02-29	2	3	normande	35	B	44	42	+++	C	GCA_909128655		4786159	196	50347	69.31	43	43.3846
PICSAR120	PICSAR120	France	PRJEB43898	SAMEA8692665	ERR6415123	2016-02-29	2	63	normande	35	B	45	42	+	C	GCA_909128715		4788510	204	56691	69.3	22	22.2252
PICSAR124	PICSAR124	France	PRJEB43898	SAMEA8407215	ERR6415125	2016-02-29	247	22	holstein	35		21	43	+++	C	GCA_909128785		4792645	158	71665	69.32	57	56.6482
PICSAR124B	PICSAR124B	France	PRJEB43898	SAMEA8692666	ERR6415124	2016-02-29	247	47	holstein	35	A	21	43	+++	C	GCA_909128725		4787722	136	86432	69.32	64	63.6287
PICSAR127	PICSAR127	France	PRJEB43898	SAMEA8407218	ERR6415253	2016-03-02	2	10	holstein	44	C	47	44	+++	C							62	61.3629
PICSAR128	PICSAR128	France	PRJEB43898	SAMEA8407219	ERR6415289	2016-03-03	2	28	holstein	35	B	32	45	++	C							70	69.9869
PICSAR13	PICSAR13	France	PRJEB43898	SAMEA8407220	ERR6415127	2014-06-03	1	71	normande	76	A	139	5	+	C	GCA_909128795		4789268	146	80438	69.32	55	54.519
PICSAR131	PICSAR131	France	PRJEB43898	SAMEA8692667	ERR6415128	2016-03-14	1	47	holstein	49	A	63	32	+	C	GCA_909128835		4790689	128	92490	69.32	99	98.1575
PICSAR132	PICSAR132	France	PRJEB43898	SAMEA8407222	ERR6415129	2016-03-14	2	63	holstein	14	B	4	38	+	C	GCA_909128815		4787497	177	63521	69.32	41	40.85
PICSAR133	PICSAR133	France	PRJEB43898	SAMEA8989791	ERR6415254	2016-03-17	7		holstein	22	C	12	46	+	C							13	13.4866
PICSAR135	PICSAR135	France	PRJEB43898	SAMEA8407223	ERR6415130	2016-03-21	11	24	holstein	49		59	47	+	C	GCA_909128875		4794273	153	91217	69.33	91	89.4323
PICSAR136	PICSAR136	France	PRJEB43898	SAMEA8407224	ERR6415131	2016-03-24	248	22	holstein	35	B	20	48	+++	C	GCA_910593775		4788400	184	59721	69.32	43	43.4112
PICSAR138	PICSAR138	France	PRJEB43898	SAMEA8692677	ERR6415240	2016-03-24	248	22	holstein	35	B	22	48	+++	C	GCA_909129885		4783258	239	40551	69.3	20	20.7401
PICSAR139	PICSAR139	France	PRJEB43898	SAMEA8407225	ERR6415255	2016-03-24	248	22	holstein	35	B	23	48	+++	C							37	37.4823
PICSAR14	PICSAR14	France	PRJEB43898	SAMEA8407226	ERR6415132	2014-06-03	1	72	normande	76	A	138	5	+	C	GCA_909128845		4787453	243	41260	69.31	21	21.2937
PICSAR140	PICSAR140	France	PRJEB43898	SAMEA8407227	ERR6415133	2016-03-24	248	22	holstein	35	B	24	48	+	C	GCA_909128945		4789215	126	92229	69.33	133	131.73
PICSAR141	PICSAR141	France	PRJEB43898	SAMEA8407228	ERR6415134	2016-03-25	33	73	holstein	22		13	49	+++	C	GCA_909128935		4786839	168	71205	69.31	56	55.6366
PICSAR142	PICSAR142	France	PRJEB43898	SAMEA8407229	ERR6415135	2016-03-25	33	73	holstein	22		14	49	++	C	GCA_909128855.2	CP091845	4838134	1	4838134	69.3	56	55.7045	389	145.05
PICSAR143	PICSAR143	France	PRJEB43898	SAMEA8407230	ERR6415136	2016-04-04	2	45	normande	76	B	163	50	++	C	GCA_909128825		4779428	192	55835	69.32	36	36.3238
PICSAR144	PICSAR144	France	PRJEB43898	SAMEA8407231	ERR6415249	2016-04-04	2	62	normande	76	B	164	50	+++	C	GCA_909129935		4781205	174	71974	69.32	41	41.1744
PICSAR145	PICSAR145	France	PRJEB43898	SAMEA8407232	ERR6415137	2016-04-08	1	75	normande	14	A	10	51		C	GCA_909128915		4785805	163	64178	69.32	38	38.008
PICSAR147	PICSAR147	France	PRJEB43898	SAMEA8407234	ERR6415138	2016-04-11	1	63	holstein	49	A	56	52	++	C	GCA_909128905		4789937	175	68132	69.32	36	36.3359
PICSAR148	PICSAR148	France	PRJEB43898	SAMEA8407235	ERR6415139	2016-04-14	1	33	holstein	35	A	25	53	+++	C	GCA_909128805		4788670	141	79766	69.32	58	57.7904
PICSAR149	PICSAR149	France	PRJEB43898	SAMEA8407236	ERR6415290	2016-04-14	1		holstein	35	A	26	53	+++	C							12	12.3394
PICSAR15	PICSAR15	France	PRJEB43898	SAMEA8407237	ERR6415140	2014-06-12	1		holstein	76	A	140	6	+++	C	GCA_909128925		4780402	214	49347	69.31	21	21.0122
PICSAR150	PICSAR150	France	PRJEB43898	SAMEA8989792	ERR6415257	2016-04-14	1	33	holstein	35	A	27	53	+	C							16	11.3719
PICSAR153	PICSAR153	France	PRJEB43898	SAMEA8407238	ERR6415291	2016-05-06	1		holstein	49	A	54	54	++	C							16	16.4894
PICSAR154	PICSAR154	France	PRJEB43898	SAMEA8407239	ERR6415141	2016-04-04	1	47	holstein	14	A	3	55	+	C	GCA_909128865		4789709	162	70010	69.32	49	49.0542
PICSAR157	PICSAR157	France	PRJEB43898	SAMEA8407240	ERR6415142	2016-05-20	1	33	normande	76	A	162	56	+	C	GCA_909128885		4787040	166	62990	69.32	38	38.5007
PICSAR16	PICSAR16	France	PRJEB43898	SAMEA8407241	ERR6415143	2014-06-19	13	74	normande	76	B	141	7	+++	C	GCA_909128895		4789808	170	64202	69.32	51	50.9134
PICSAR160	PICSAR160	France	PRJEB43898	SAMEA8407242	ERR6415144	2016-05-20	2	3	montbéliarde	76	B	15	56	-	C	GCA_909128965		4787812	173	66624	69.32	54	53.5597
PICSAR162	PICSAR162	France	PRJEB43898	SAMEA8692668	ERR6415145	2016-05-27	1	75	holstein	49	A	61	57	+	C	GCA_909128955		4785890	195	49541	69.31	29	28.8108
PICSAR163	PICSAR163	France	PRJEB43898	SAMEA8989793	ERR6415258	2016-06-06	1	25	holstein	27	A	16	58	+	C							25	25.6608
PICSAR164	PICSAR164	France	PRJEB43898	SAMEA8407243	ERR6415146	2016-06-06	1	25	normande	27	A	17	58	+	C	GCA_909128975		4769542	325	30069	69.29	21	21.6432
PICSAR165	PICSAR165	France	PRJEB43898	SAMEA8989794	ERR6415259	2016-06-06	1	25	normande	27	A	18	58	+	C							13	10.4302
PICSAR168	PICSAR168	France	PRJEB43898	SAMEA8407244	ERR6415148	2016-07-07	2	76	holstein	49	B	64	59	+	C	GCA_909128985		4790212	149	74685	69.32	77	77.0696
PICSAR168B	PICSAR168B	France	PRJEB43898	SAMEA8692669	ERR6415147	2016-07-07	2	32	holstein	49	B	64	59	+	C	GCA_909128995		4790339	151	86432	69.33	75	74.5745
PICSAR17	PICSAR17	France	PRJEB43898	SAMEA8407245	ERR6415292	2014-06-19	13	96	normande	76	B	142	7	++	C							19	19.408
PICSAR171	PICSAR171	France	PRJEB43898	SAMEA8692681	ERR6415244	2016-07-29	1	25	holstein	76	A	136	60	+	C	GCA_909129965		4790264	162	65791	69.31	51	51.412
PICSAR172	PICSAR172	France	PRJEB43898	SAMEA8407246	ERR6415149	2016-07-29	1	33	holstein	76	A	137	60	+	C	GCA_909129075		4788168	144	74172	69.32	56	56.4552
PICSAR178	PICSAR178	France	PRJEB43898	SAMEA8407247	ERR6415150	2017-02-17	2	77	normande	76	A	144	61	++	C	GCA_909129065		4773707	183	58645	69.32	34	34.1592
PICSAR179	PICSAR179	France	PRJEB43898	SAMEA8407248	ERR6415151	2017-02-23	1	56	normande	61	A	119	62	+	C	GCA_909129085		4788184	192	59069	69.32	35	35.6205
PICSAR18	PICSAR18	France	PRJEB43898	SAMEA8407249	ERR6415152	2014-06-19	13		normande	76	B	143	7	+	C	GCA_909129055		4783336	218	47690	69.31	34	34.04
PICSAR180	PICSAR180	France	PRJEB43898	SAMEA8407250	ERR6415153	2017-02-23	19		holstein	61	A	111	63	+++	C	GCA_909129045		4790473	144	79784	69.32	54	53.8634
PICSAR181	PICSAR181	France	PRJEB43898	SAMEA8407251	ERR6415154	2017-02-24	6	28	holstein	61	B	126	1	+	C	GCA_909129025		4783299	213	48895	69.31	27	27.5299
PICSAR182	PICSAR182	France	PRJEB43898	SAMEA8407252	ERR6415155	2017-02-24	2	22	normande	61	B	109	64	++	C	GCA_909129015		4786048	199	53495	69.32	45	44.9033
PICSAR184	PICSAR184	France	PRJEB43898	SAMEA8407253	ERR6415156	2017-03-06	2	28	holstein	61	B	121	65	+++	C	GCA_909129035		4789623	168	66614	69.32	61	60.7372
PICSAR188	PICSAR188	France	PRJEB43898	SAMEA8989795	ERR6415260	2017-03-06	2	63	holstein	61	B	112	66	+	C							46	46.2609
PICSAR189	PICSAR189	France	PRJEB43898	SAMEA8407254	ERR6415157	2017-03-06	2	28	normande	61	B	113	66	+++	C	GCA_909129005		4788806	179	69522	69.32	42	42.1271
PICSAR19	PICSAR19	France	PRJEB43898	SAMEA8407255	ERR6415158	2014-06-20	13	97	holstein	61	A	75	8	+	C	GCA_909129195		4789870	163	64491	69.32	53	53.2585
PICSAR190	PICSAR19	France	PRJEB43898	SAMEA8692685	ERR6415248	2014-06-20	13	97	holstein	61	A	75	8	+++	C	GCA_909130005		4788050	202	52943	69.3	35	35.6277
PICSAR191	PICSAR191	France	PRJEB43898	SAMEA8407256	ERR6415159	2017-03-06	2	28	holstein	61	B	128	67	+++	C	GCA_909129115		4789697	173	67710	69.32	55	54.5637
PICSAR192	PICSAR192	France	PRJEB43898	SAMEA8407257	ERR6415160	2017-03-06	5	33	normande	61	A	69	68	+	C	GCA_909129175		4788235	193	58604	69.31	49	48.5222
PICSAR193	PICSAR193	France	PRJEB43898	SAMEA8989796	ERR6415261	2017-03-08	2	63	normande	61	B	129	69	+++	C							85	62.2656
PICSAR196	PICSAR196	France	PRJEB43898	SAMEA8407258	ERR6415161	2017-03-08	3	78	normande	61	A	130	69	+	C	GCA_909129095		4791434	161	71932	69.32	53	53.1758
PICSAR197	PICSAR197	France	PRJEB43898	SAMEA8407259	ERR6415162	2017-03-08	1	78	holstein	61	A	131	69	+++	C	GCA_909129125		4791144	133	85113	69.33	111	110.428
PICSAR198	PICSAR198	France	PRJEB43898	SAMEA8407260	ERR6415163	2017-03-08	2	79	normande	61	B	133	70	+	C	GCA_909129165		4787281	151	74155	69.32	67	66.708
PICSAR2	PICSAR2	France	PRJEB43898	SAMEA8407261	ERR6415164	2014-06-03	1	24	normande	76		148	2	+++	C	GCA_909129185		4792264	156	77040	69.33	55	54.6052
PICSAR20	PICSAR20	France	PRJEB43898	SAMEA8407262	ERR6415293	2014-06-20	2	3	normande	76	B	155	9	+++	C							11	11.8643
PICSAR200	PICSAR200	France	PRJEB43898	SAMEA8692682	ERR6415245	2017-03-09	5	80	holstein	61	A	98	72	++	C	GCA_909129925		4794348	148	86432	69.32	84	83.8502
PICSAR201	PICSAR201	France	PRJEB43898	SAMEA8407263	ERR6415165	2017-03-09	2	22	holstein	61	B	100	72	+	C	GCA_910593585		4789399	170	68914	69.32	44	44.0867
PICSAR202	PICSAR202	France	PRJEB43898	SAMEA8407264	ERR6415166	2017-03-09	5	28	holstein	61		101	72	+	C	GCA_909129155		4783908	160	64785	69.31	33	33.3553
PICSAR204	PICSAR204	France	PRJEB43898	SAMEA8407266	ERR6415167	2017-03-15	74	81	holstein	61	A	135	74	+++	C	GCA_909129105		4790713	139	86451	69.32	89	88.1289
PICSAR205	PICSAR205	France	PRJEB43898	SAMEA8692670	ERR6415168	2017-03-15	2	3	normande	61	B	104	75	+	C	GCA_909129135		4792146	154	74990	69.32	80	79.7484
PICSAR206	PICSAR206	France	PRJEB43898	SAMEA8407267	ERR6415169	2017-03-20	1	47	holstein	61	A	120	76	+++	C	GCA_909129145		4790443	140	73462	69.32	80	79.9875
PICSAR208	PICSAR206	France	PRJEB43898	SAMEA8407268	ERR6415170	2017-03-20	1	47	holstein	61	A	120	76	++	C	GCA_909129275		4792845	147	73575	69.32	68	67.4967
PICSAR209	PICSAR209	France	PRJEB43898	SAMEA8407269	ERR6415171	2017-03-27	2	22	holstein	61	B	92	77	+	C	GCA_909129225		4785508	185	62895	69.32	37	36.7982
PICSAR21	PICSAR21	France	PRJEB43898	SAMEA8692671	ERR6415172	2014-06-20	13	32	normande	76	B	156	9	+++	C	GCA_909129215		4795268	165	71391	69.32	69	69.0679
PICSAR210	PICSAR210	France	PRJEB43898	SAMEA8407270	ERR6415173	2017-03-27	1	22	normande	61	B	93	77	+	C	GCA_911528495		4786061	170	64188	69.32	51	50.9578
PICSAR211	PICSAR211	France	PRJEB43898	SAMEA8407271	ERR6415174	2017-03-28	2		holstein	61		68	78	+	C	GCA_909129255		4788728	133	83580	69.33	98	97.1655
PICSAR212	PICSAR212	France	PRJEB43898	SAMEA8407272	ERR6415264	2017-04-07	5	98	normande	61	A	82	79	+	C							13	13.4722
PICSAR213	PICSAR213	France	PRJEB43898	SAMEA8692679	ERR6415242	2017-04-07	5	82	normande	61	A	84	79	+++	C	GCA_909129915		4788192	152	80210	69.32	53	52.6608
PICSAR214	PICSAR214	France	PRJEB43898	SAMEA8407273	ERR6415175	2017-04-07	2	22	holstein	61	B	67	80	+++	C	GCA_909129265		4765345	213	56214	69.31	42	42.3367
PICSAR215	PICSAR215	France	PRJEB43898	SAMEA8407274	ERR6415176	2017-04-04	1		holstein	61	A	102	81	++	C	GCA_910593605		4786273	194	53502	69.31	32	32.0586
PICSAR216	PICSAR216	France	PRJEB43898	SAMEA8407275	ERR6415177	2017-04-04	1	83	holstein	61	A	103	81	+	C	GCA_910593945		4791256	124	97349	69.33	105	104.094
PICSAR218	PICSAR218	France	PRJEB43898	SAMEA8407276	ERR6415178	2017-04-10	2	22	normande	61	B	87	82	+++	C	GCA_910593905		4789693	123	92477	69.33	127	126.167
PICSAR219	PICSAR219	France	PRJEB43898	SAMEA8407278	ERR6415265	2017-04-14	3	3	normande	61		81	83	+	C							29	29.391
PICSAR22	PICSAR22	France	PRJEB43898	SAMEA8407279	ERR6415179	2014-06-20	13	28	normande	76	B	157	9	++++	C	GCA_909129235		4791855	151	79764	69.33	77	76.8867
PICSAR222	PICSAR222	France	PRJEB43898	SAMEA8407280	ERR6415180	2017-04-27	2	28	holstein	61	B	74	25	+++	C	GCA_909129245		4789088	183	60343	69.32	36	36.5106
PICSAR223	PICSAR223	France	PRJEB43898	SAMEA8407281	ERR6415266	2017-05-15	1		normande	49	A	51	20	+	C							15	15.2902
PICSAR224	PICSAR224	France	PRJEB43898	SAMEA8989798	ERR6415267	2017-05-15	1	84	normande	49	A	52	20	+++	C							157	117.995
PICSAR225	PICSAR225	France	PRJEB43898	SAMEA8989799	ERR6415268	2017-05-15	1	85	normande	49	A	53	20	+++	C							49	35.6676
PICSAR23	PICSAR23	France	PRJEB43898	SAMEA8407282	ERR6415181	2014-07-03	13	86	holstein	85	B	169	10	+++	C	GCA_909129335		4787284	142	92228	69.32	68	68.2981
PICSAR230	PICSAR230	France	PRJEB43898	SAMEA8989800	ERR6415269	2017-05-26	1	33	normande	61	A	90	34	+++	C							16	16.0214
PICSAR232	PICSAR232	France	PRJEB43898	SAMEA8407283	ERR6415182	2017-05-26	1	33	holstein	61	A	91	34	+++	C	GCA_909129365		4790364	144	73122	69.32	81	81.0178
PICSAR235	PICSAR235	France	PRJEB43898	SAMEA8407284	ERR6415183	2017-07-26	14		normande	14	A	9	84	+++	C	GCA_909129305		4781829	221	43461	69.31	25	25.3846
PICSAR236	PICSAR236	France	PRJEB43898	SAMEA8692683	ERR6415246	2017-08-03	2	3	holstein	61	B	80	85	+++	C	GCA_909129975		4790200	147	79765	69.33	83	83.0722
PICSAR238	PICSAR238	France	PRJEB43898	SAMEA8407285	ERR6415184	2017-08-03	5	87	holstein	61	A	134	74	+	C	GCA_909129385		4788942	173	64108	69.32	40	40.4468
PICSAR239	PICSAR239	France	PRJEB43898	SAMEA8989801	ERR6415270	2017-08-03	2	63	holstein	61	B	106	86	++	C							61	45.4718
PICSAR24	PICSAR24	France	PRJEB43898	SAMEA8407286	ERR6415185	2014-07-03	13	76	holstein	85	B	170	10	+++	C	GCA_909129295		4786946	159	77065	69.32	50	49.5598
PICSAR240	PICSAR240	France	PRJEB43898	SAMEA8407287	ERR6415186	2017-08-03	2	99	normande	61	C	132	69	+	C	GCA_909129355		4779977	168	62880	69.31	42	41.8216
PICSAR242	PICSAR242	France	PRJEB43898	SAMEA8989802	ERR6415271	2017-08-03	1	80	holstein	61	A	99	72	+	C							183	134.574
PICSAR243	PICSAR243	France	PRJEB43898	SAMEA8989803	ERR6415272	2017-08-03	1	25	holstein	49	A	60	87	+	C							177	133.545
PICSAR245	PICSAR245	France	PRJEB43898	SAMEA8407288	ERR6415273	2017-08-03	5		normande	61	A	83	79	+	C							17	17.8664
PICSAR246	PICSAR246	France	PRJEB43898	SAMEA8407289	ERR6415187	2018-08-07	2	28	normande	14	B	6	88	+	C	GCA_909129325		4787832	195	58821	69.32	45	44.6933
PICSAR247	PICSAR247	France	PRJEB43898	SAMEA8407290	ERR6415274	2018-03-12	1	33	normande	61	A	124	21	+	C							19	19.1262
PICSAR248	PICSAR248	France	PRJEB43898	SAMEA8407291	ERR6415188	2018-06-18	1	56	normande	76	A	153	35	+	C	GCA_909129345		4790004	160	69396	69.32	51	50.6677
PICSAR249	PICSAR249	France	PRJEB43898	SAMEA8407292	ERR6415189	2018-06-18	1	25	normande	76	A	154	35	+	C	GCA_909129375		4792479	176	58262	69.32	43	43.4019
PICSAR25	PICSAR25	France	PRJEB43898	SAMEA8692672	ERR6415190	2014-07-31	2	28	holstein	35	B	33	11	+++	C	GCA_909129395		4781362	211	48503	69.31	20	20.3472
PICSAR250	PICSAR250	France	PRJEB43898	SAMEA8407293	ERR6415191	2017-12-26	1	21	normande	61	A	94	89	+	C	GCA_909129315		4792163	144	86432	69.32	67	66.6648
PICSAR251	PICSAR251	France	PRJEB43898	SAMEA8407294	ERR6415294	2017-12-26	1	21	normande	61	A	95	89	+	C							43	43.6452
PICSAR252	PICSAR252	France	PRJEB43898	SAMEA8407295	ERR6415192	2017-12-26	1	21	normande	61	A	96	89	+	C	GCA_909129405		4786258	187	58262	69.32	37	37.0334
PICSAR253	PICSAR253	France	PRJEB43898	SAMEA8692673	ERR6415193	2018-08-16	13	32	normande	76	B	158	9	+	C	GCA_909129415		4794805	163	77033	69.31	63	62.6392
PICSAR254	PICSAR254	France	PRJEB43898	SAMEA8407296	ERR6415194	2018-08-16	2	63	normande	76	B	159	9	+	C	GCA_909129425		4790393	167	69690	69.33	64	63.8524
PICSAR255	PICSAR255	France	PRJEB43898	SAMEA8407297	ERR6415195	2018-08-16	2	63	normande	76	B	160	9	+	C	GCA_909129445		4789281	155	71960	69.33	55	54.9089
PICSAR26	PICSAR26	France	PRJEB43898	SAMEA8407300	ERR6415196	2014-08-22	1	100	holstein	85	A	165	12	+++	C	GCA_909129465		4803390	358	31565	69.3	20	20.4396
PICSAR27	PICSAR27	France	PRJEB43898	SAMEA8407301	ERR6415276	2014-08-22	2	33	holstein	85	A	166	12	++	C							17	17.6677
PICSAR28	PICSAR28	France	PRJEB43898	SAMEA8407302	ERR6415197	2014-08-22	1	88	holstein	85	A	167	12	++	C	GCA_909129455		4784222	178	58791	69.31	41	41.354
PICSAR29	PICSAR29	France	PRJEB43898	SAMEA8407303	ERR6415198	2014-08-22	2	25	holstein	85	A	168	12	+++	C	GCA_909129435		4790559	180	55537	69.32	43	43.458
PICSAR3	PICSAR3	France	PRJEB43898	SAMEA8407304	ERR6415199	2014-06-03	2	3	holstein	76	B	145	2	++	C	GCA_909129485		4788567	149	86432	69.33	76	75.1073
PICSAR30	PICSAR30	France	PRJEB43898	SAMEA8407305	ERR6415200	2014-09-24	2	22	holstein	35	B	36	13	+	C	GCA_909129475		4788254	144	73587	69.32	55	55.0619
PICSAR32	PICSAR32	France	PRJEB43898	SAMEA8989804	ERR6415277	2014-10-16	1	101	holstein	35	C	46	14	+++	C							10	10.3845
PICSAR35	PICSAR35	France	PRJEB43898	SAMEA8692684	ERR6415247	2014-10-30	2	63	holstein	35	B	28	15	++	C	GCA_909129955		4780919	218	46619	69.31	20	19.8889
PICSAR36	PICSAR36	France	PRJEB43898	SAMEA8407306	ERR6415201	2014-10-30	2	3	holstein	35	B	29	15	+	C	GCA_909129515		4788733	173	64182	69.32	42	42.5825
PICSAR38	PICSAR38	France	PRJEB43898	SAMEA8407307	ERR6415202	2014-10-30	2	3	holstein	35	B	30	15	+++	C	GCA_909129545		4783227	188	56621	69.31	28	28.3402
PICSAR39	PICSAR39	France	PRJEB43898	SAMEA8692676	ERR6415239	2014-10-30	2	28	holstein	35	B	31	15	+++	C	GCA_909129875		4782076	212	47711	69.31	24	24.5781
PICSAR4	PICSAR4	France	PRJEB43898	SAMEA8407308	ERR6415203	2014-06-03	1	32	holstein	76		149	2	+++	C	GCA_909129525		4789442	161	69522	69.32	47	47.1426
PICSAR42	PICSAR42	France	PRJEB43898	SAMEA8692675	ERR6415238	2014-11-12	6		normande	35	C	38	16	+++	C	GCA_909129865		4779801	229	50081	69.3	34	33.9358
PICSAR43	PICSAR43	France	PRJEB43898	SAMEA8407309	ERR6415204	2014-11-19	3	48	normande	61	B	1	17	++	C	GCA_909129565		4795124	164	74414	69.32	75	74.8629
PICSAR44	PICSAR44	France	PRJEB43898	SAMEA8989813	ERR6415295	2014-11-20	1	90	normande	61	A	107	17	+	C							59	51.9467
PICSAR46	PICSAR46	France	PRJEB43898	SAMEA8407310	ERR6415205	2014-12-22	1	69	normande	61	A	86	18	+++	C	GCA_909129535		4789901	187	60696	69.32	41	41.3594
PICSAR47	PICSAR47	France	PRJEB43898	SAMEA8407311	ERR6415206	2014-12-22	1	69	normande	61	A	85	18	+++	C	GCA_909129555		4788818	150	71401	69.32	55	54.7157
PICSAR48	PICSAR48	France	PRJEB43898	SAMEA8407312	ERR6415207	2014-08-05	1	63	holstein	35	A	19	19	+	C	GCA_909129495		4785510	199	49332	69.31	39	38.864
PICSAR49	PICSAR49	France	PRJEB43898	SAMEA8407313	ERR6415208	2014-11-12	6		normande	35	C	38	16	+++	C	GCA_909129505		4781084	182	62918	69.31	43	42.8823
PICSAR5	PICSAR5	France	PRJEB43898	SAMEA8407314	ERR6415209	2014-06-03	1	62	holstein	76		147	2	++	C	GCA_909129575		4784540	230	42694	69.31	22	22.0503
PICSAR50	PICSAR50	France	PRJEB43898	SAMEA8989806	ERR6415279	2014-12-22	1	69	normande	61	A	85	18	+++	C							111	82.7789
PICSAR51	PICSAR51	France	PRJEB43898	SAMEA8407315	ERR6415210	2014-12-29	1		normande	49	A	48	20	++	C	GCA_909129595.2	CP091842	4838039	1	4838039	69.3	26	26.5718	486	182.185
PICSAR52	PICSAR52	France	PRJEB43898	SAMEA8407316	ERR6415211	2014-12-29	1	85	normande	49	A	49	20	++	C	GCA_909129605		4787441	152	72686	69.32	44	43.8594
PICSAR53	PICSAR53	France	PRJEB43898	SAMEA8407317	ERR6415212	2014-12-29	1	88	normande	49	A	50	20	++	C	GCA_909129615		4784438	179	58265	69.31	28	28.2119
PICSAR55	PICSAR55	France	PRJEB43898	SAMEA8407318	ERR6415213	2015-02-19	1	34	normande	61	A	85	18	+++	C	GCA_909129585		4785207	218	40946	69.31	22	22.6677
PICSAR56	PICSAR56	France	PRJEB43898	SAMEA8407319	ERR6415214	2015-02-19	1	47	normande	61	A	86	18	++	C	GCA_909129635		4788148	166	68167	69.32	49	49.1079
PICSAR58	PICSAR58	France	PRJEB43898	SAMEA8407320	ERR6415215	2015-03-20	1	33	normande	61	A	122	21	+	C	GCA_909129625		4787822	178	64942	69.32	53	52.8462
PICSAR59	PICSAR59	France	PRJEB43898	SAMEA8407321	ERR6415280	2015-03-20	1	33	normande	61	A	123	21	+	C							16	16.5847
PICSAR6	PICSAR6	France	PRJEB43898	SAMEA8407322	ERR6415216	2014-06-03	1	32	holstein	76		146	2	++	C	GCA_909129655		4787390	196	56620	69.32	29	29.4743
PICSAR61	PICSAR61	France	PRJEB43898	SAMEA8407324	ERR6415217	2015-05-11	13	22	holstein	61	A	115	22	+++	C	GCA_909129645		4787489	180	59708	69.32	38	38.0812
PICSAR62	PICSAR62	France	PRJEB43898	SAMEA8989807	ERR6415281	2015-05-11	13	22	holstein	61	A	116	22	+++	C							119	91.723
PICSAR63	PICSAR63	France	PRJEB43898	SAMEA8407325	ERR6415218	2015-05-11	2	28	holstein	61	B	97	23	+++	C	GCA_909129665		4790650	162	71378	69.32	63	62.5497
PICSAR64	PICSAR64	France	PRJEB43898	SAMEA8407326	ERR6415219	2015-05-11	13	22	holstein	61	A	117	24	++	C	GCA_909129675		4787452	193	58783	69.31	42	42.2945
PICSAR65	PICSAR65	France	PRJEB43898	SAMEA8407327	ERR6415220	2015-05-11	1	91	normande	61	A	76	8	+++	C	GCA_909129685		4782888	305	30419	69.3	25	25.1201
PICSAR66	PICSAR66	France	PRJEB43898	SAMEA8989808	ERR6415282	2015-05-11	2	63	holstein	61	B	72	25	+++	C							117	86.8697
PICSAR67	PICSAR67	France	PRJEB43898	SAMEA8407328	ERR6415283	2015-05-11	2	3	holstein	61	B	71	25	+++	C							19	19.8648
PICSAR68	PICSAR68	France	PRJEB43898	SAMEA8407329	ERR6415221	2015-05-11	2	3	holstein	61	B	73	25	+++	C	GCA_909129705.2	CP091843	4837954	1	4837954	69.3	41	41.3966	446	165.754
PICSAR69	PICSAR69	France	PRJEB43898	SAMEA8989809	ERR6415284	2015-06-04	3	93	holstein	85	C	176	26	+++	C							132	98.1279
PICSAR7	PICSAR7	France	PRJEB43898	SAMEA8407330	ERR6415222	2014-06-03	1	28	holstein	61	B	114	3	++	C	GCA_909129695		4778202	248	36939	69.3	21	21.6698
PICSAR70	PICSAR70	France	PRJEB43898	SAMEA8407331	ERR6415223	2015-06-04	3	102	holstein	85	C	177	26	+++	C	GCA_909129745		4784997	142	92177	69.32	99	97.7294
PICSAR71	PICSAR71	France	PRJEB43898	SAMEA8407332	ERR6415224	2015-06-04	3		holstein	85	C	178	26	+	C	GCA_909129735		4781870	222	48298	69.31	36	36.2982
PICSAR72	PICSAR72	France	PRJEB43898	SAMEA8407333	ERR6415225	2015-06-08	2	63	holstein	61	B	118	27	+	C	GCA_909129715		4788047	175	59133	69.32	37	37.2642
PICSAR73	PICSAR73	France	PRJEB43898	SAMEA8407334	ERR6415226	2015-06-08	150	63	holstein	85	B	173	28	+++	C	GCA_909129775		4785412	174	64178	69.32	36	36.1493
PICSAR74	PICSAR74	France	PRJEB43898	SAMEA8407335	ERR6415227	2015-06-08	150	28	holstein	85	B	174	28	+	C	GCA_909129755		4793447	159	66779	69.32	70	69.6165
PICSAR75	PICSAR75	France	PRJEB43898	SAMEA8407336	ERR6415228	2015-06-08	150	63	holstein	85	B	175	28	++	C	GCA_909129765		4789467	174	66593	69.32	40	40.6153
PICSAR76	PICSAR76	France	PRJEB43898	SAMEA8407337	ERR6415229	2015-06-08	2	3	normande	61	B	88	29	+	C	GCA_909129725		4791598	148	82825	69.32	97	96.2798
PICSAR77	PICSAR77	France	PRJEB43898	SAMEA8407338	ERR6415230	2015-06-10	1	33	holstein	85	A	179	30	++	C	GCA_909129805.2	CP091844	4837630	1	4837630	69.3	62	61.6464	460	167.136
PICSAR78	PICSAR78	France	PRJEB43898	SAMEA8407339	ERR6415231	2015-06-10	1	33	holstein	85	A	180	30	++	C	GCA_909129815		4787636	205	53988	69.31	48	48.3011
PICSAR79	PICSAR79	France	PRJEB43898	SAMEA8989810	ERR6415285	2015-06-10	1	33	holstein	85	A	181	30	+++	C							144	105.817
PICSAR8	PICSAR8	France	PRJEB43898	SAMEA8407340	ERR6415232	2014-06-03	1	3	holstein	61	B	79	4	+++	C	GCA_909129795		4782208	192	49547	69.31	22	22.7706
PICSAR80	PICSAR80	France	PRJEB43898	SAMEA8989811	ERR6415286	2015-06-24	1	3	holstein	85	B	171	31	+++	C							67	50.3157
PICSAR81	PICSAR81	France	PRJEB43898	SAMEA8407341	ERR6415233	2015-06-24	2	3	holstein	85	B	172	31	+++	C	GCA_909129785		4787134	187	58883	69.32	54	54.4615
PICSAR85	PICSAR85	France	PRJEB43898	SAMEA8692674	ERR6415234	2015-08-04	1	47	holstein	49	A	62	32	+	C	GCA_909129835		4785784	170	64173	69.32	41	41.4124
PICSAR87	PICSAR87	France	PRJEB43898	SAMEA8692680	ERR6415243	2015-08-17	3	49	normande	61	B	2	17	++	C	GCA_909129905		4797579	167	66614	69.3	73	72.4301
PICSAR9	PICSAR9	France	PRJEB43898	SAMEA8407342	ERR6415235	2014-06-03	2	69	holstein	61	A	78	4	++	C	GCA_909129825		4791470	127	85615	69.33	131	130.157
PICSAR93	PICSAR93	France	PRJEB43898	SAMEA8989812	ERR6415287	2015-08-27	1	56	normande	49	A	57	33	++	C							38	27.3645
PICSAR94	PICSAR94	France	PRJEB43898	SAMEA8407343	ERR6415236	2015-10-22	1	33	holstein	61	A	89	34	+++	C	GCA_909129855		4788723	179	64188	69.32	41	41.2476
PICSAR97	PICSAR97	France	PRJEB43898	SAMEA8692678	ERR6415241	2015-12-03	1	92	normande	76	A	161	35	+++	C	GCA_909129895		4784339	215	46530	69.31	25	25.2196
PICSAR98	PICSAR98	France	PRJEB43898	SAMEA8407344	ERR6415237	2015-12-03	1	56	normande	76	A	150	35	+	C	GCA_909129845		4791377	137	85433	69.32	65	64.8504

## Sheet: Dataset 2
strain	alias	country	bioproject	biosample	run	isolation_date	INMV	MLSSR	clade	type	depth_Illumina	mean_coverage_Illumina
Map1	Map1	France	PRJNA794728	SAMN24655334	SRR17460194	2003	2	22	B	C	53	52.7201
Map139	Map139	France	PRJNA794728	SAMN24655335	SRR17460193	2003	6		C	C	47	47.572
Map14	Map14	France	PRJNA794728	SAMN24655336	SRR17460192	2003	1	33	A	C	73	72.5367
Map140	Map140	France	PRJNA794728	SAMN24655337	SRR17460191	2003	1	47	A	C	65	64.9905
Map159	Map159	France	PRJNA794728	SAMN24655338	SRR17460190	2003	8	42	B	C	42	41.6376
Map187B	Map187B	France	PRJNA794728	SAMN24655339	SRR17460189	2003	1	3	B	C	38	38.4552
Map19	Map19	France	PRJNA794728	SAMN24655340	SRR17460188	2003	6		C	C	40	39.8337
Map38	Map38	France	PRJNA794728	SAMN24655341	SRR17460187	2003	1	56	A	C	33	33.279
Map40	Map40	France	PRJNA794728	SAMN24655342	SRR17460186	2003	1	56	A	C	78	77.2743
Map6	Map6	France	PRJNA794728	SAMN24655343	SRR17460185	2003	2	63	A	C	40	40.1089

## Sheet: Datasets 3
strain	alias	country	bioproject	biosample	run	isolation_source	collection_date	INMV	Type
ERR037957	MAPMRI081	Netherlands	PRJEB2204	SAMEA923269	ERR037957			2.0	C
ERR037958	MAPMRI082	Netherlands	PRJEB2204	SAMEA923268	ERR037958			1.0	C
ERR037960	MAPMRI084	Wales	PRJEB2204	SAMEA923262	ERR037960		2007	2.0	C
ERR037961	MAPMRI085	England	PRJEB2204	SAMEA923265	ERR037961		2007	1.0	C
ERR037963	MAPMRI087	England	PRJEB2204	SAMEA923261	ERR037963			1.0	C
ERR037964	MAPMRI088	Czech Republic	PRJEB2204	SAMEA923260	ERR037964			1.0	C
ERR037965	MAPMRI089	Czech Republic	PRJEB2204	SAMEA923252	ERR037965			1.0	C
ERR037967	MAPMRI091	Greece	PRJEB2204	SAMEA923254	ERR037967			36.0	C
ERR037977	MAPMRI101	Italy	PRJEB2204	SAMEA923234	ERR037977				C
ERR037978	MAPMRI0102	Italy	PRJEB2204	SAMEA923233	ERR037978		2009		C
ERR037980	MAPMRI0104	Scotland	PRJEB2204	SAMEA923231	ERR037980		2008	1.0	C
ERR037982	MAPMRI0106	Scotland	PRJEB2204	SAMEA923229	ERR037982		2007	2.0	C
ERR037983	MAPMRI0107	Scotland	PRJEB2204	SAMEA923241	ERR037983		2008	1.0	C
ERR037984	MAPMRI0108	England	PRJEB2204	SAMEA923240	ERR037984		2008	1.0	C
ERR037985	MAPMRI0109	Ireland	PRJEB2204	SAMEA923207	ERR037985		2007	1.0	C
ERR037986	MAPMRI0110	Scotland	PRJEB2204	SAMEA923208	ERR037986		2008	1.0	C
ERR038003	MAPMRI009	Netherlands	PRJEB2204	SAMEA923197	ERR038003			127.0	C
ERR038005	MAPMRI011	Netherlands	PRJEB2204	SAMEA923203	ERR038005			2.0	C
ERR038006	MAPMRI012	USA	PRJEB2204	SAMEA923202	ERR038006		1981	2.0	C
ERR038007	MAPMRI013	UK	PRJEB2204	SAMEA923201	ERR038007			2.0	C
ERR038008	MAPMRI014	USA	PRJEB2204	SAMEA923196	ERR038008		1984	2.0	C
ERR038009	MAPMRI015	Netherlands	PRJEB2204	SAMEA923195	ERR038009		1987	127.0	C
ERR038010	MAPMRI016	USA	PRJEB2204	SAMEA923225	ERR038010		1981	2.0	C
ERR038011	MAPMRI017	Netherlands	PRJEB2204	SAMEA923226	ERR038011			2.0	C
ERR038012	MAPMRI018	UK	PRJEB2204	SAMEA923227	ERR038012			17.0	C
ERR038013	MAPMRI019	Canada	PRJEB2204	SAMEA923228	ERR038013			2.0	C
ERR038014	MAPMRI020	UK	PRJEB2204	SAMEA923221	ERR038014			2.0	C
ERR038015	MAPMRI021	Argentina	PRJEB2204	SAMEA923222	ERR038015		2003?		C
ERR038016	MAPMRI022	Argentina	PRJEB2204	SAMEA923223	ERR038016		2003?		C
ERR038017	MAPMRI023	Venezuela	PRJEB2204	SAMEA923224	ERR038017		2003?		C
ERR038018	MAPMRI024	USA	PRJEB2204	SAMEA923219	ERR038018		2003?	2.0	C
ERR038024	MAPMRI054	Spain	PRJEB2204	SAMEA923116	ERR038024		2005	13.0	C
ERR038026	MAPMRI056	Spain	PRJEB2204	SAMEA923161	ERR038026		2005	1.0	C
ERR038027	MAPMRI057	Spain	PRJEB2204	SAMEA923164	ERR038027		2003	2.0	C
ERR038029	MAPMRI059	Spain	PRJEB2204	SAMEA923167	ERR038029		2003	33.0	C
ERR040080	MAPMRI0124	Scotland	PRJEB2204	SAMEA923242	ERR040080		2008	1.0	C
ERR040081	MAPMRI0125	Norway	PRJEB2204	SAMEA923238	ERR040081		2010		C
ERR040085	MAPMRI0129	England	PRJEB2204	SAMEA923091	ERR040085			1.0	C
ERR045298	MAPMRI0133	Scotland	PRJEB2204	SAMEA1017841	ERR045298		2002		C
ERR037384	MAPMRI060	Germany	PRJEB2204	SAMEA923146	ERR037384		2005		C
ERR037385	MAPMRI069	UK	PRJEB2204	SAMEA923109	ERR037385			2.0	C
ERR037386	MAPMRI070	Norway	PRJEB2204	SAMEA923112	ERR037386				C
ERR037387	MAPMRI071	N Ireland	PRJEB2204	SAMEA923104	ERR037387		1999/2000		C
ERR037388	MAPMRI061	Germany	PRJEB2204	SAMEA923143	ERR037388		2005		C
ERR037389	MAPMRI062	Germany	PRJEB2204	SAMEA923141	ERR037389		2005		C
ERR037390	MAPMRI063	Germany	PRJEB2204	SAMEA923155	ERR037390		2005		C
ERR037391	MAPMRI064	Germany	PRJEB2204	SAMEA923152	ERR037391		2005		C
ERR038004	MAPMRI010	Netherlands	PRJEB2204	SAMEA923204	ERR038004			127.0	C
ERR038630	MAPMRI048	Spain	PRJEB2204	SAMEA923130	ERR038630		2002	19.0	C
ERR038620	MAPMRI038	N Ireland	PRJEB2204	SAMEA923187	ERR038620		1999/2000		C
ERR038621	MAPMRI039	Spain	PRJEB2204	SAMEA923188	ERR038621		2001	3.0	C
ERR038624	MAPMRI042	Spain	PRJEB2204	SAMEA923215	ERR038624		2005	69.0	C
ERR038622	MAPMRI040	Spain	PRJEB2204	SAMEA923185	ERR038622			2.0	C
ERR037395	MAPMRI068	France	PRJEB2204	SAMEA923157	ERR037395		2004	2.0	C
ERR037948	MAPMRI072	N Ireland	PRJEB2204	SAMEA923106	ERR037948		1999/2000	122.0	C
ERR037949	MAPMRI073	Netherlands	PRJEB2204	SAMEA923100	ERR037949			2.0	C
ERR037954	MAPMRI078	Netherlands	PRJEB2204	SAMEA923094	ERR037954			6.0	C
ERR040075	MAPMRI0119	England	PRJEB2204	SAMEA923216	ERR040075		2008	1.0	C
ERR040076	MAPMRI0120	Norway	PRJEB2204	SAMEA923183	ERR040076		2008		C
ERR045295	MAPMRI0130	Scotland	PRJEB2204	SAMEA1017863	ERR045295			1.0	C
ERR045297	MAPMRI0132	Scotland	PRJEB2204	SAMEA1017912	ERR045297		2002	1.0	C
ERR038619	MAPMRI037	N Ireland	PRJEB2204	SAMEA923190	ERR038619		1999/2000	2.0	C
ERR038628	MAPMRI046	Spain	PRJEB2204	SAMEA923134	ERR038628		2002	78.0	C
ERR038020	MAPMRI050	Spain	PRJEB2204	SAMEA923125	ERR038020		2004	2.0	C
ERR038022	MAPMRI052	Spain	PRJEB2204	SAMEA923121	ERR038022		2005	1.0	C
ERR038023	MAPMRI053	Spain	PRJEB2204	SAMEA923118	ERR038023		2003	1.0	C
ERR038025	MAPMRI055	Spain	PRJEB2204	SAMEA923114	ERR038025		2002	82.0	C
ERR248982	MAPMRI156	Scotland	PRJEB2204	SAMEA1707630	ERR248982				C
ERR248983	MAPMRI157	Scotland	PRJEB2204	SAMEA1707628	ERR248983		2002		C
ERR248984	MAPMRI158	New Zealand	PRJEB2204	SAMEA1707632	ERR248984		2010		C
ERR248985	MAPMRI159	New Zealand	PRJEB2204	SAMEA1707634	ERR248985		2010		C
ERR248986	MAPMRI160	New Zealand	PRJEB2204	SAMEA1707635	ERR248986		2009		C
ERR266514	MAPMRI136	Spain	PRJEB2204	SAMEA1707633	ERR266514			80.0	C
ERR037392	MAPMRI065	France	PRJEB2204	SAMEA923150	ERR037392		2003	7.0	C
ERR037393	MAPMRI066	France	PRJEB2204	SAMEA923148	ERR037393		2003	3.0	C
ERR037951	MAPMRI075	Scotland	PRJEB2204	SAMEA923096	ERR037951				C
ERR037953	MAPMRI077	Scotland	PRJEB2204	SAMEA923093	ERR037953		2008	2.0	C
ERR038626	MAPMRI044	Spain	PRJEB2204	SAMEA923193	ERR038626			2.0	C
ERR040082	MAPMRI0126	England	PRJEB2204	SAMEA923172	ERR040082			1.0	C
ERR037987	MAPMRI0111	Scotland	PRJEB2204	SAMEA923205	ERR037987		2008	1.0	C
ERR037981	MAPMRI0105	Scotland	PRJEB2204	SAMEA923230	ERR037981		2008	2.0	C
ERR045296	MAPMRI0131	Scotland	PRJEB2204	SAMEA1017850	ERR045296				C
ERR037952	MAPMRI076	Wales	PRJEB2204	SAMEA923098	ERR037952		2008	1.0	C
ERR037394	MAPMRI067	France	PRJEB2204	SAMEA923159	ERR037394		2004	1.0	C
ERR038623	MAPMRI041	Spain	PRJEB2204	SAMEA923186	ERR038623		2004	2.0	C
ERR037966	MAPMRI090	Argentina	PRJEB2204	SAMEA923253	ERR037966		2003?		C
ERR040077	MAPMRI0121	England	PRJEB2204	SAMEA923218	ERR040077		2008	1.0	C
ERR037971	MAPMRI095	Italy	PRJEB2204	SAMEA923258	ERR037971				C
ERR037972	MAPMRI096	Italy	PRJEB2204	SAMEA923259	ERR037972				C
ERR037973	MAPMRI097	Italy	PRJEB2204	SAMEA923250	ERR037973				C
ERR037974	MAPMRI098	England	PRJEB2204	SAMEA923251	ERR037974		2008	2.0	C
ERR037975	MAPMRI099	Wales	PRJEB2204	SAMEA923236	ERR037975		2008	75.0	C
ERR037976	MAPMRI100	Italy	PRJEB2204	SAMEA923235	ERR037976				C
ERR037988	MAPMRI0112	Ireland	PRJEB2204	SAMEA923206	ERR037988		2007	2.0	C
ERR037989	MAPMRI0113	Ireland	PRJEB2204	SAMEA923211	ERR037989		2007	2.0	C
ERR037990	MAPMRI0114	Ireland	PRJEB2204	SAMEA923212	ERR037990		2007	1.0	C
ERR037991	MAPMRI0115	Norway	PRJEB2204	SAMEA923209	ERR037991		2007		C
ERR037992	MAPMRI0116	Scotland	PRJEB2204	SAMEA923210	ERR037992		2008	1.0	C
ERR037994	MAPMRI0118	Norway	PRJEB2204	SAMEA923214	ERR037994		2007		C
ERR040078	MAPMRI0122	Wales	PRJEB2204	SAMEA923217	ERR040078		2006	2.0	C
ERR040079	MAPMRI0123	Norway	PRJEB2204	SAMEA923171	ERR040079		2009		C
ERR037956	MAPMRI080	Netherlands	PRJEB2204	SAMEA923266	ERR037956			2.0	C
SRR12237016	Map 907-K32	Argentina	PRJNA573083	SAMN12798393	SRR12237016	ileocecal valve	2014		C
SRR12237017	Map L80	Argentina	PRJNA573083	SAMN12798883	SRR12237017	lymph node	2016		C
SRR3050003	A1023	Canada	PRJNA306363	SAMN04349535	SRR3050003	environmental fecal	2011		C
SRR3050005	A1223	Canada	PRJNA306363	SAMN04349545	SRR3050005	environmental fecal	2011		C
SRR3050006	A1279	Canada	PRJNA306363	SAMN04349546	SRR3050006	environmental fecal	2011		C
SRR3050007	A1291	Canada	PRJNA306363	SAMN04349547	SRR3050007	environmental fecal	2012		C
SRR3050008	A1512	Canada	PRJNA306363	SAMN04349548	SRR3050008	environmental fecal	2011		C
SRR3050009	A1514	Canada	PRJNA306363	SAMN04349549	SRR3050009	environmental fecal	2011		C
SRR3050011	A1525	Canada	PRJNA306363	SAMN04349551	SRR3050011	environmental fecal	2013		C
SRR3050012	A1526	Canada	PRJNA306363	SAMN04349552	SRR3050012	environmental fecal	2013		C
SRR3050013	A1527	Canada	PRJNA306363	SAMN04349553	SRR3050013	environmental fecal	2013		C
SRR3050014	A1529	Canada	PRJNA306363	SAMN04349554	SRR3050014	environmental fecal	2013		C
SRR3050015	A1071	Canada	PRJNA306363	SAMN04349537	SRR3050015	environmental fecal	2011		C
SRR3050016	A1530	Canada	PRJNA306363	SAMN04349555	SRR3050016	environmental fecal	2013		C
SRR3050017	A1534	Canada	PRJNA306363	SAMN04349556	SRR3050017	environmental fecal	2012		C
SRR3050019	A1538	Canada	PRJNA306363	SAMN04349558	SRR3050019	environmental fecal	2012		C
SRR3050022	A1547	Canada	PRJNA306363	SAMN04349561	SRR3050022	environmental fecal	2012		C
SRR3050023	A1548	Canada	PRJNA306363	SAMN04349562	SRR3050023	environmental fecal	2012		C
SRR3050024	A1590	Canada	PRJNA306363	SAMN04349563	SRR3050024	environmental fecal	2013		C
SRR3050025	A1622	Canada	PRJNA306363	SAMN04349564	SRR3050025	environmental fecal	2011		C
SRR3050026	A1099	Canada	PRJNA306363	SAMN04349538	SRR3050026	environmental fecal	2011		C
SRR3050027	A1627	Canada	PRJNA306363	SAMN04349565	SRR3050027	environmental fecal	2013		C
SRR3050028	A1629	Canada	PRJNA306363	SAMN04349566	SRR3050028	environmental fecal	2012		C
SRR3050029	A1635	Canada	PRJNA306363	SAMN04349567	SRR3050029	environmental fecal	2002		C
SRR3050030	A1636	Canada	PRJNA306363	SAMN04349568	SRR3050030	environmental fecal	2002		C
SRR3050031	A1637	Canada	PRJNA306363	SAMN04349569	SRR3050031	environmental fecal	2002		C
SRR3050032	A1638	Canada	PRJNA306363	SAMN04349570	SRR3050032	environmental fecal	2002		C
SRR3050033	A1639	Canada	PRJNA306363	SAMN04349571	SRR3050033	environmental fecal	2002		C
SRR3050034	A1640	Canada	PRJNA306363	SAMN04349572	SRR3050034	environmental fecal	1999		C
SRR3050035	A1641	Canada	PRJNA306363	SAMN04349573	SRR3050035	environmental fecal	2002		C
SRR3050036	A1643	Canada	PRJNA306363	SAMN04349574	SRR3050036	environmental fecal	2000		C
SRR3050037	A1112	Canada	PRJNA306363	SAMN04349539	SRR3050037	environmental fecal	2011		C
SRR3050038	A1644	Canada	PRJNA306363	SAMN04349575	SRR3050038	environmental fecal	2002		C
SRR3050039	A1645	Canada	PRJNA306363	SAMN04349576	SRR3050039	environmental fecal	2002		C
SRR3050040	A1646	Canada	PRJNA306363	SAMN04349577	SRR3050040	environmental fecal	2002		C
SRR3050041	A1647	Canada	PRJNA306363	SAMN04349578	SRR3050041	environmental fecal	2002		C
SRR3050042	A1648	Canada	PRJNA306363	SAMN04349579	SRR3050042	environmental fecal	2002		C
SRR3050043	A1649	Canada	PRJNA306363	SAMN04349580	SRR3050043	environmental fecal	2002		C
SRR3050044	A1650	Canada	PRJNA306363	SAMN04349581	SRR3050044	environmental fecal	2002		C
SRR3050045	A1652	Canada	PRJNA306363	SAMN04349582	SRR3050045	environmental fecal	2014		C
SRR3050046	A1653	Canada	PRJNA306363	SAMN04349583	SRR3050046	environmental fecal	2014		C
SRR3050047	A1654	Canada	PRJNA306363	SAMN04349584	SRR3050047	environmental fecal	2014		C
SRR3050049	A1655	Canada	PRJNA306363	SAMN04349585	SRR3050049	environmental fecal	2014		C
SRR3050050	A1656	Canada	PRJNA306363	SAMN04349586	SRR3050050	environmental fecal	2014		C
SRR3050051	A1659	Canada	PRJNA306363	SAMN04349587	SRR3050051	environmental fecal	2014		C
SRR3050052	A1661	Canada	PRJNA306363	SAMN04349588	SRR3050052	environmental fecal	2014		C
SRR3050053	A1664	Canada	PRJNA306363	SAMN04349589	SRR3050053	environmental fecal	2014		C
SRR3050054	A1667	Canada	PRJNA306363	SAMN04349590	SRR3050054	environmental fecal	2014		C
SRR3050055	A1668	Canada	PRJNA306363	SAMN04349591	SRR3050055	environmental fecal	2014		C
SRR3050056	A1669	Canada	PRJNA306363	SAMN04349592	SRR3050056	environmental fecal	2014		C
SRR3050057	A1672	Canada	PRJNA306363	SAMN04349593	SRR3050057	environmental fecal	2012		C
SRR3050058	A1681	Canada	PRJNA306363	SAMN04349594	SRR3050058	environmental fecal	2012		C
SRR3050059	A1129	Canada	PRJNA306363	SAMN04349541	SRR3050059	environmental fecal	2011		C
SRR3050060	A1682	Canada	PRJNA306363	SAMN04349595	SRR3050060	environmental fecal	2014		C
SRR3050061	A1683	Canada	PRJNA306363	SAMN04349596	SRR3050061	environmental fecal	2014		C
SRR3050062	A1684	Canada	PRJNA306363	SAMN04349597	SRR3050062	environmental fecal	2014		C
SRR3050063	A1685	Canada	PRJNA306363	SAMN04349598	SRR3050063	environmental fecal	2013		C
SRR3050065	A1NL1	Canada	PRJNA306363	SAMN04349600	SRR3050065	environmental fecal	2012		C
SRR3050066	A1NL2	Canada	PRJNA306363	SAMN04349601	SRR3050066	environmental fecal	2012		C
SRR3050067	A1NL3	Canada	PRJNA306363	SAMN04349602	SRR3050067	environmental fecal	2012		C
SRR3050068	A1131	Canada	PRJNA306363	SAMN04349542	SRR3050068	environmental fecal	2011		C
SRR3050069	A1193	Canada	PRJNA306363	SAMN04349543	SRR3050069	environmental fecal	2011		C
SRR3050070	A1202	Canada	PRJNA306363	SAMN04349544	SRR3050070	environmental fecal	2012		C
SRR1793661	A1011	Canada	PRJNA274491	SAMN03328459	SRR1793661	environmental fecal	2011	INMV_13	C
SRR1793662	A1012	Canada	PRJNA274491	SAMN03328460	SRR1793662	environmental fecal	2011	INMV_2	C
SRR1793663	A1013	Canada	PRJNA274491	SAMN03328461	SRR1793663	environmental fecal	2010	INMV_2	C
SRR1793664	A1014	Canada	PRJNA274491	SAMN03328462	SRR1793664	environmental fecal	2011	INMV_3	C
SRR1793665	A1016	Canada	PRJNA274491	SAMN03328463	SRR1793665	environmental fecal	2011	INMV_2	C
SRR1793666	A1018	Canada	PRJNA274491	SAMN03328464	SRR1793666	environmental fecal	2010	INMV_2	C
SRR1793667	A1019	Canada	PRJNA274491	SAMN03328465	SRR1793667	environmental fecal	2010	INMV_6	C
SRR1793668	A1020	Canada	PRJNA274491	SAMN03328466	SRR1793668	environmental fecal	2010	INMV_2	C
SRR1793669	A1021	Canada	PRJNA274491	SAMN03328467	SRR1793669	environmental fecal	2011	INMV_2	C
SRR1793672	A1034	Canada	PRJNA274491	SAMN03328470	SRR1793672	environmental fecal	2011	INMV_2	C
SRR1793673	A1035	Canada	PRJNA274491	SAMN03328471	SRR1793673	environmental fecal	2011	INMV_2	C
SRR1793674	A1037	Canada	PRJNA274491	SAMN03328472	SRR1793674	environmental fecal	2011	INMV_2	C
SRR1793675	A1038	Canada	PRJNA274491	SAMN03328473	SRR1793675	environmental fecal	2011	INMV_2	C
SRR1793676	A1047	Canada	PRJNA274491	SAMN03328474	SRR1793676	environmental fecal	2010	INMV_2	C
SRR1793677	A1052	Canada	PRJNA274491	SAMN03328475	SRR1793677	environmental fecal	2011	INMV_2	C
SRR1793678	A1053	Canada	PRJNA274491	SAMN03328476	SRR1793678	environmental fecal	2011	INMV_3	C
SRR1793679	A1054	Canada	PRJNA274491	SAMN03328477	SRR1793679	environmental fecal	2011	INMV_2	C
SRR1793680	A1057	Canada	PRJNA274491	SAMN03328478	SRR1793680	environmental fecal	2012	INMV_3	C
SRR1793681	A1060	Canada	PRJNA274491	SAMN03328479	SRR1793681	individual cow fecal	2011	INMV_2	C
SRR1793683	A1067	Canada	PRJNA274491	SAMN03328481	SRR1793683	individual cow fecal	2010	INMV_2	C
SRR1793684	A1072	Canada	PRJNA274491	SAMN03328482	SRR1793684	environmental fecal	2011	INMV_2	C
SRR1793686	A1076	Canada	PRJNA274491	SAMN03328484	SRR1793686	environmental fecal	2011	INMV_3	C
SRR1793687	A1082	Canada	PRJNA274491	SAMN03328485	SRR1793687	environmental fecal	2011	INMV_2	C
SRR1793688	A1085	Canada	PRJNA274491	SAMN03328486	SRR1793688	environmental fecal	2011	INMV_2	C
SRR1793689	A1092	Canada	PRJNA274491	SAMN03328487	SRR1793689	environmental fecal	2011	INMV_1	C
SRR1793690	A1095	Canada	PRJNA274491	SAMN03328488	SRR1793690	environmental fecal	2012	INMV_2	C
SRR1793691	A1102	Canada	PRJNA274491	SAMN03328489	SRR1793691	environmental fecal	2012	INMV_2	C
SRR1793693	A1105	Canada	PRJNA274491	SAMN03328491	SRR1793693	environmental fecal	2012	INMV_3	C
SRR1793696	A1110	Canada	PRJNA274491	SAMN03328494	SRR1793696	environmental fecal	2011	INMV_2	C
SRR1793697	A1113	Canada	PRJNA274491	SAMN03328495	SRR1793697	environmental fecal	2011	INMV_2	C
SRR1793698	A1124	Canada	PRJNA274491	SAMN03328496	SRR1793698	individual cow fecal	2011	INMV_3	C
SRR1793699	A1125	Canada	PRJNA274491	SAMN03328497	SRR1793699	individual cow fecal	2011	INMV_2	C
SRR1793700	A1127	Canada	PRJNA274491	SAMN03328498	SRR1793700	individual cow fecal	2011	INMV_3	C
SRR1793701	A1130	Canada	PRJNA274491	SAMN03328499	SRR1793701	individual cow fecal	2011	INMV_2	C
SRR1793702	A1132	Canada	PRJNA274491	SAMN03328500	SRR1793702	individual cow fecal	2011	INMV_17	C
SRR1793703	A1135	Canada	PRJNA274491	SAMN03328501	SRR1793703	individual cow fecal	2011	INMV_3	C
SRR1793704	A1136	Canada	PRJNA274491	SAMN03328502	SRR1793704	individual cow fecal	2011	INMV_6	C
SRR1793705	A1137	Canada	PRJNA274491	SAMN03328503	SRR1793705	environmental fecal	2012	INMV_2	C
SRR1793706	A1138	Canada	PRJNA274491	SAMN03328504	SRR1793706	individual cow fecal	2011	INMV_2	C
SRR1793707	A1139	Canada	PRJNA274491	SAMN03328505	SRR1793707	individual cow fecal	2011	INMV_2	C
SRR1793708	A1146	Canada	PRJNA274491	SAMN03328506	SRR1793708	individual cow fecal	2011	INMV_2	C
SRR1793709	A1148	Canada	PRJNA274491	SAMN03328507	SRR1793709	individual cow fecal	2011	INMV_1	C
SRR1793710	A1149	Canada	PRJNA274491	SAMN03328508	SRR1793710	individual cow fecal	2011	INMV_2	C
SRR1793711	A1150	Canada	PRJNA274491	SAMN03328509	SRR1793711	individual cow fecal	2011	INMV_2	C
SRR1793712	A1152	Canada	PRJNA274491	SAMN03328510	SRR1793712	environmental fecal	2012	INMV_3	C
SRR1793713	A1154	Canada	PRJNA274491	SAMN03328511	SRR1793713	environmental fecal	2012	INMV_2	C
SRR1793714	A1155	Canada	PRJNA274491	SAMN03328512	SRR1793714	environmental fecal	2012	INMV_77	C
SRR1793715	A1157	Canada	PRJNA274491	SAMN03328513	SRR1793715	environmental fecal	2012	INMV_2	C
SRR1793716	A1158	Canada	PRJNA274491	SAMN03328514	SRR1793716	individual cow fecal	2011	INMV_2	C
SRR1793717	A1159	Canada	PRJNA274491	SAMN03328515	SRR1793717	individual cow fecal	2011	INMV_2	C
SRR1793718	A1161	Canada	PRJNA274491	SAMN03328516	SRR1793718	individual cow fecal	2011	INMV_3	C
SRR1793719	A1164	Canada	PRJNA274491	SAMN03328517	SRR1793719	individual cow fecal	2011	INMV_2	C
SRR1793720	A1165	Canada	PRJNA274491	SAMN03328518	SRR1793720	individual cow fecal	2011	INMV_2	C
SRR1793721	A1167	Canada	PRJNA274491	SAMN03328519	SRR1793721	individual cow fecal	2011	INMV_2	C
SRR1793722	A1172	Canada	PRJNA274491	SAMN03328520	SRR1793722	individual cow fecal	2010	INMV_2	C
SRR1793723	A1175	Canada	PRJNA274491	SAMN03328521	SRR1793723	individual cow fecal	2010	INMV_17	C
SRR1793724	A1179	Canada	PRJNA274491	SAMN03328522	SRR1793724	environmental fecal	2010	INMV_2	C
SRR1793725	A1180	Canada	PRJNA274491	SAMN03328523	SRR1793725	individual cow fecal	2010	INMV_2	C
SRR1793726	A1182	Canada	PRJNA274491	SAMN03328524	SRR1793726	individual cow fecal	2010	INMV_2	C
SRR1793727	A1194	Canada	PRJNA274491	SAMN03328525	SRR1793727	environmental fecal	2010	INMV_2	C
SRR1793728	A1195	Canada	PRJNA274491	SAMN03328526	SRR1793728	environmental fecal	2010	INMV_17	C
SRR1793729	A1196	Canada	PRJNA274491	SAMN03328527	SRR1793729	environmental fecal	2012	INMV_2	C
SRR1793730	A1200	Canada	PRJNA274491	SAMN03328528	SRR1793730	environmental fecal	2012	INMV_2	C
SRR1793731	A1203	Canada	PRJNA274491	SAMN03328529	SRR1793731	environmental fecal	2011	INMV_2	C
SRR1793733	A1214	Canada	PRJNA274491	SAMN03328531	SRR1793733	environmental fecal	2011	INMV_1	C
SRR1793734	A1216	Canada	PRJNA274491	SAMN03328532	SRR1793734	environmental fecal	2011	INMV_2	C
SRR1793737	A1229	Canada	PRJNA274491	SAMN03328535	SRR1793737	environmental fecal	2011	INMV_2	C
SRR1793738	A1252	Canada	PRJNA274491	SAMN03328536	SRR1793738	environmental fecal	2012	INMV_2	C
SRR1793740	A1255	Canada	PRJNA274491	SAMN03328538	SRR1793740	environmental fecal	2011	INMV_2	C
SRR1793741	A1285	Canada	PRJNA274491	SAMN03328539	SRR1793741	environmental fecal	2012	INMV_2	C
SRR1793742	A1286	Canada	PRJNA274491	SAMN03328540	SRR1793742	environmental fecal	2011	INMV_2	C
SRR1793743	A1288	Canada	PRJNA274491	SAMN03328541	SRR1793743	environmental fecal	2011	INMV_2	C
SRR1793744	A1293	Canada	PRJNA274491	SAMN03328542	SRR1793744	environmental fecal	2012	INMV_3	C
SRR1793745	A1310	Canada	PRJNA274491	SAMN03328543	SRR1793745	environmental fecal	2011	INMV_2	C
SRR1793746	A1312	Canada	PRJNA274491	SAMN03328544	SRR1793746	environmental fecal	2012	INMV_1	C
SRR1793747	A1320	Canada	PRJNA274491	SAMN03328545	SRR1793747	individual cow fecal	2009	INMV_2	C
SRR1793749	A1326	Canada	PRJNA274491	SAMN03328547	SRR1793749	individual cow fecal	2010	INMV_77	C
SRR1793750	A1331	Canada	PRJNA274491	SAMN03328548	SRR1793750	individual cow fecal	2010	INMV_2	C
SRR1793752	A1334	Canada	PRJNA274491	SAMN03328550	SRR1793752	environmental fecal	2012	INMV_2	C
SRR1793753	A1335	Canada	PRJNA274491	SAMN03328551	SRR1793753	environmental fecal	2013	INMV_2	C
SRR1793754	A1339	Canada	PRJNA274491	SAMN03328552	SRR1793754	environmental fecal	2012	INMV_2	C
SRR1793755	A1341	Canada	PRJNA274491	SAMN03328553	SRR1793755	environmental fecal	2011	INMV_2	C
SRR1793757	A1345	Canada	PRJNA274491	SAMN03328555	SRR1793757	environmental fecal	2012	INMV_2	C
SRR1793758	A1354	Canada	PRJNA274491	SAMN03328556	SRR1793758	environmental fecal	2012	INMV_7	C
SRR1793759	A1356	Canada	PRJNA274491	SAMN03328557	SRR1793759	environmental fecal	2013	INMV_2	C
SRR1793760	A1357	Canada	PRJNA274491	SAMN03328558	SRR1793760	environmental fecal	2013	INMV_2	C
SRR1793761	A1362	Canada	PRJNA274491	SAMN03328559	SRR1793761	environmental fecal	2012	INMV_1	C
SRR1793762	A1364	Canada	PRJNA274491	SAMN03328560	SRR1793762	environmental fecal	2012	INMV_2	C
SRR1793765	A1370	Canada	PRJNA274491	SAMN03328563	SRR1793765	environmental fecal	2012	INMV_1	C
SRR1793766	A1371	Canada	PRJNA274491	SAMN03328564	SRR1793766	environmental fecal	2012	INMV_2	C
SRR1793767	A1374	Canada	PRJNA274491	SAMN03328565	SRR1793767	environmental fecal	2011	INMV_2	C
SRR1793769	A1376	Canada	PRJNA274491	SAMN03328567	SRR1793769	environmental fecal	2012	INMV_1	C
SRR1793770	A1377	Canada	PRJNA274491	SAMN03328568	SRR1793770	environmental fecal	2013	INMV_1	C
SRR1793771	A1378	Canada	PRJNA274491	SAMN03328569	SRR1793771	environmental fecal	2013	INMV_2	C
SRR1793772	A1380	Canada	PRJNA274491	SAMN03328570	SRR1793772	environmental fecal	2013	INMV_1	C
SRR5320594	MAP NL 96E	Canada	PRJNA290494	SAMN03892643	SRR5320594	dairy animals with Johne's disease	2013		C
SRR5320598	MAP NL 93B	Canada	PRJNA290494	SAMN03892589	SRR5320598	dairy animals with Johne's disease	2013		C
SRR5320595	MAP NL 95E	Canada	PRJNA290494	SAMN03892640	SRR5320595	dairy animals with Johne's disease	2013		C
SRR5320596	MAP NL 95B	Canada	PRJNA290494	SAMN03892639	SRR5320596	dairy animals with Johne's disease	2013		C
SRR5320597	MAP NL 95A	Canada	PRJNA290494	SAMN03892638	SRR5320597	dairy animals with Johne's disease	2013		C
SRR5320599	MAP NL 89C	Canada	PRJNA290494	SAMN03892587	SRR5320599	dairy animals with Johne's disease	2013		C
ERR4388993	SAMEA7098499	Italy	PRJEB38613	SAMEA7098499	ERR4388993	feces	2016		C
SRR11838921	MAP-555	Australia	PRJNA632696	SAMN14929762	SRR11838921	feces	2016		C
SRR11838925	MAP-541	Australia	PRJNA632696	SAMN14929742	SRR11838925	feces	2016		C
SRR11838926	MAP-129	Australia	PRJNA632696	SAMN14928597	SRR11838926	feces	1989		C
SRR11838927	MAP-540	Australia	PRJNA632696	SAMN14929741	SRR11838927	feces	2016		C
SRR11838928	MAP-539	Australia	PRJNA632696	SAMN14929740	SRR11838928	feces	2016		C
SRR11838929	MAP-538	Australia	PRJNA632696	SAMN14929739	SRR11838929	feces	2016		C
SRR11838930	MAP-536	Australia	PRJNA632696	SAMN14929738	SRR11838930	feces	2016		C
SRR11838931	MAP-535	Australia	PRJNA632696	SAMN14929737	SRR11838931	feces	2016		C
SRR11838932	MAP-534	Australia	PRJNA632696	SAMN14929736	SRR11838932	feces	2016		C
SRR11838933	MAP-533	Australia	PRJNA632696	SAMN14929735	SRR11838933	feces	2016		C
SRR11838934	MAP-529	Australia	PRJNA632696	SAMN14929734	SRR11838934	feces	2016		C
SRR11838936	MAP-526	Australia	PRJNA632696	SAMN14929732	SRR11838936	feces	2016		C
SRR11838937	MAP-128	Australia	PRJNA632696	SAMN14928472	SRR11838937	feces	1987		C
SRR11838938	MAP-525	Australia	PRJNA632696	SAMN14929731	SRR11838938	feces	2016		C
SRR11838939	MAP-524	Australia	PRJNA632696	SAMN14929700	SRR11838939	feces	2015		C
SRR11838940	MAP-521	Australia	PRJNA632696	SAMN14929699	SRR11838940	feces	2015		C
SRR11838945	MAP-513	Australia	PRJNA632696	SAMN14929687	SRR11838945	feces	2016		C
SRR11838946	MAP-509	Australia	PRJNA632696	SAMN14929686	SRR11838946	Tissue	2016		C
SRR11838947	MAP-506	Australia	PRJNA632696	SAMN14929685	SRR11838947	feces	2015		C
SRR11838948	MAP-127	Australia	PRJNA632696	SAMN14928471	SRR11838948	Tissue	1984		C
SRR11838949	MAP-461	Australia	PRJNA632696	SAMN14929684	SRR11838949	feces	2005		C
SRR11838950	MAP-445	Australia	PRJNA632696	SAMN14929682	SRR11838950	feces	2007		C
SRR11838951	MAP-444	Australia	PRJNA632696	SAMN14929681	SRR11838951	feces	2007		C
SRR11838952	MAP-443	Australia	PRJNA632696	SAMN14929680	SRR11838952	feces	2007		C
SRR11838953	MAP-442	Australia	PRJNA632696	SAMN14929679	SRR11838953	feces	2007		C
SRR11838954	MAP-440	Australia	PRJNA632696	SAMN14929678	SRR11838954	feces	2006		C
SRR11838955	MAP-439	Australia	PRJNA632696	SAMN14929677	SRR11838955	feces	2006		C
SRR11838956	MAP-438	Australia	PRJNA632696	SAMN14929676	SRR11838956	feces	2006		C
SRR11838957	MAP-436	Australia	PRJNA632696	SAMN14929675	SRR11838957	feces	2006		C
SRR11838958	MAP-435	Australia	PRJNA632696	SAMN14929674	SRR11838958	feces	2006		C
SRR11838959	MAP-125	Australia	PRJNA632696	SAMN14928470	SRR11838959	feces	1996		C
SRR11838960	MAP-434	Australia	PRJNA632696	SAMN14929673	SRR11838960	feces	2006		C
SRR11838961	MAP-431	Australia	PRJNA632696	SAMN14929672	SRR11838961	feces	2006		C
SRR11838962	MAP-429	Australia	PRJNA632696	SAMN14929671	SRR11838962	feces	2006		C
SRR11838963	MAP-428	Australia	PRJNA632696	SAMN14929670	SRR11838963	feces	2006		C
SRR11838964	MAP-426	Australia	PRJNA632696	SAMN14929669	SRR11838964	feces	2006		C
SRR11838965	MAP-425	Australia	PRJNA632696	SAMN14929668	SRR11838965	feces	2006		C
SRR11838966	MAP-424	Australia	PRJNA632696	SAMN14929667	SRR11838966	feces	2006		C
SRR11838967	MAP-423	Australia	PRJNA632696	SAMN14929666	SRR11838967	feces	2006		C
SRR11838968	MAP-422	Australia	PRJNA632696	SAMN14929665	SRR11838968	feces	2006		C
SRR11838969	MAP-420	Australia	PRJNA632696	SAMN14929664	SRR11838969	feces	2006		C
SRR11838970	MAP-123	Australia	PRJNA632696	SAMN14928469	SRR11838970	feces	1995		C
SRR11838971	MAP-419	Australia	PRJNA632696	SAMN14929663	SRR11838971	feces	2006		C
SRR11838972	MAP-418	Australia	PRJNA632696	SAMN14929662	SRR11838972	feces	2006		C
SRR11838973	MAP-417	Australia	PRJNA632696	SAMN14929661	SRR11838973	feces	2006		C
SRR11838974	MAP-416	Australia	PRJNA632696	SAMN14929651	SRR11838974	feces	2006		C
SRR11838975	MAP-415	Australia	PRJNA632696	SAMN14929650	SRR11838975	feces	2006		C
SRR11838976	MAP-414	Australia	PRJNA632696	SAMN14929649	SRR11838976	feces	2006		C
SRR11838977	MAP-413	Australia	PRJNA632696	SAMN14929648	SRR11838977	feces	2006		C
SRR11838978	MAP-411	Australia	PRJNA632696	SAMN14929647	SRR11838978	feces	2006		C
SRR11838979	MAP-409	Australia	PRJNA632696	SAMN14929646	SRR11838979	feces	2006		C
SRR11838980	MAP-408	Australia	PRJNA632696	SAMN14929645	SRR11838980	feces	2006		C
SRR11838981	MAP-122	Australia	PRJNA632696	SAMN14928468	SRR11838981	feces	1995		C
SRR11838982	MAP-407	Australia	PRJNA632696	SAMN14929644	SRR11838982	feces	2006		C
SRR11838983	MAP-404	Australia	PRJNA632696	SAMN14929643	SRR11838983	feces	2006		C
SRR11838984	MAP-403	Australia	PRJNA632696	SAMN14929641	SRR11838984	feces	2006		C
SRR11838986	MAP-353	Australia	PRJNA632696	SAMN14929639	SRR11838986	feces	2005		C
SRR11838988	MAP-350	Australia	PRJNA632696	SAMN14929637	SRR11838988	feces	2005		C
SRR11838992	MAP-121	France	PRJNA632696	SAMN14928366	SRR11838992	feces	1989		C
SRR11839003	MAP-120	Australia	PRJNA632696	SAMN14928364	SRR11839003	feces	1985		C
SRR11839006	MAP-322	Australia	PRJNA632696	SAMN14929095	SRR11839006	feces	2005		C
SRR11839009	MAP-305	Australia	PRJNA632696	SAMN14929092	SRR11839009	Tissue	2005		C
SRR11839010	MAP-304	Australia	PRJNA632696	SAMN14929091	SRR11839010	Tissue	2005		C
SRR11839011	MAP-274	Australia	PRJNA632696	SAMN14929089	SRR11839011	Tissue	1997		C
SRR11839015	MAP-106	Australia	PRJNA632696	SAMN14917836	SRR11839015	feces	1996		C
SRR11839016	MAP-102	Australia	PRJNA632696	SAMN14917833	SRR11839016	feces	1996		C
SRR11839017	MAP-254	Australia	PRJNA632696	SAMN14929064	SRR11839017	feces	1997		C
SRR11839018	MAP-253	Australia	PRJNA632696	SAMN14929063	SRR11839018	feces	1997		C
SRR11839019	MAP-252	Australia	PRJNA632696	SAMN14929062	SRR11839019	feces	1997		C
SRR11839020	MAP-251	Australia	PRJNA632696	SAMN14929061	SRR11839020	feces	1997		C
SRR11839021	MAP-250	Australia	PRJNA632696	SAMN14929060	SRR11839021	feces	1997		C
SRR11839022	MAP-249	Australia	PRJNA632696	SAMN14929051	SRR11839022	feces	1997		C
SRR11839023	MAP-247	Australia	PRJNA632696	SAMN14929037	SRR11839023	feces	1997		C
SRR11839024	MAP-246	Australia	PRJNA632696	SAMN14929009	SRR11839024	feces	1997		C
SRR11839025	MAP-245	Australia	PRJNA632696	SAMN14928996	SRR11839025	feces	1997		C
SRR11839026	MAP-244	Australia	PRJNA632696	SAMN14928995	SRR11839026	feces	1997		C
SRR11839027	MAP-118	Australia	PRJNA632696	SAMN14928345	SRR11839027	feces	1985		C
SRR11839028	MAP-243	Australia	PRJNA632696	SAMN14928994	SRR11839028	feces	1997		C
SRR11839029	MAP-242	Australia	PRJNA632696	SAMN14928993	SRR11839029	feces	1997		C
SRR11839030	MAP-241	Australia	PRJNA632696	SAMN14928992	SRR11839030	feces	1997		C
SRR11839031	MAP-235	Australia	PRJNA632696	SAMN14928991	SRR11839031	feces	1996		C
SRR11839032	MAP-233	Australia	PRJNA632696	SAMN14928990	SRR11839032	feces	1997		C
SRR11839033	MAP-230	Australia	PRJNA632696	SAMN14928989	SRR11839033	feces	1997		C
SRR11839034	MAP-229	Australia	PRJNA632696	SAMN14928986	SRR11839034	feces	1997		C
SRR11839035	MAP-228	Australia	PRJNA632696	SAMN14928985	SRR11839035	feces	1995		C
SRR11839036	MAP-227	Australia	PRJNA632696	SAMN14928984	SRR11839036	feces	1997		C
SRR11839037	MAP-226	Australia	PRJNA632696	SAMN14928983	SRR11839037	Tissue	1995		C
SRR11839039	MAP-225	Australia	PRJNA632696	SAMN14928982	SRR11839039	feces	1997		C
SRR11839040	MAP-209	Australia	PRJNA632696	SAMN14928871	SRR11839040	feces	1996		C
SRR11839041	MAP-208	Australia	PRJNA632696	SAMN14928870	SRR11839041	Tissue	1996		C
SRR11839042	MAP-207	Australia	PRJNA632696	SAMN14928869	SRR11839042	feces	1996		C
SRR11839043	MAP-206	Australia	PRJNA632696	SAMN14928868	SRR11839043	feces	1996		C
SRR11839044	MAP-205	Australia	PRJNA632696	SAMN14928867	SRR11839044	feces	1995		C
SRR11839045	MAP-204	Australia	PRJNA632696	SAMN14928866	SRR11839045	feces	1993		C
SRR11839046	MAP-203	Australia	PRJNA632696	SAMN14928865	SRR11839046	feces	1993		C
SRR11839047	MAP-202	Australia	PRJNA632696	SAMN14928858	SRR11839047	feces	1993		C
SRR11839048	MAP-176	France	PRJNA632696	SAMN14928857	SRR11839048	feces	1989		C
SRR11839050	MAP-175	France	PRJNA632696	SAMN14928856	SRR11839050	feces	1989		C
SRR11839051	MAP-174	France	PRJNA632696	SAMN14928855	SRR11839051	feces	1989		C
SRR11839052	MAP-172	Australia	PRJNA632696	SAMN14928854	SRR11839052	feces	1996		C
SRR11839053	MAP-171	Australia	PRJNA632696	SAMN14928853	SRR11839053	feces	1996		C
SRR11839054	MAP-170	Australia	PRJNA632696	SAMN14928852	SRR11839054	feces	1996		C
SRR11839055	MAP-209	Australia	PRJNA632696	SAMN14928871	SRR11839055	feces	1996		C
SRR11839056	MAP-208	Australia	PRJNA632696	SAMN14928870	SRR11839056	Tissue	1996		C
SRR11839057	MAP-207	Australia	PRJNA632696	SAMN14928869	SRR11839057	feces	1996		C
SRR11839058	MAP-206	Australia	PRJNA632696	SAMN14928868	SRR11839058	feces	1996		C
SRR11839059	MAP-205	Australia	PRJNA632696	SAMN14928867	SRR11839059	feces	1995		C
SRR11839060	MAP-114	Australia	PRJNA632696	SAMN14928301	SRR11839060	Tissue	1991		C
SRR11839061	MAP-204	Australia	PRJNA632696	SAMN14928866	SRR11839061	feces	1993		C
SRR11839062	MAP-203	Australia	PRJNA632696	SAMN14928865	SRR11839062	feces	1993		C
SRR11839063	MAP-202	Australia	PRJNA632696	SAMN14928858	SRR11839063	feces	1993		C
SRR11839064	MAP-176	France	PRJNA632696	SAMN14928857	SRR11839064	feces	1989		C
SRR11839065	MAP-175	France	PRJNA632696	SAMN14928856	SRR11839065	feces	1989		C
SRR11839066	MAP-174	France	PRJNA632696	SAMN14928855	SRR11839066	feces	1989		C
SRR11839067	MAP-172	Australia	PRJNA632696	SAMN14928854	SRR11839067	feces	1996		C
SRR11839068	MAP-171	Australia	PRJNA632696	SAMN14928853	SRR11839068	feces	1996		C
SRR11839069	MAP-170	Australia	PRJNA632696	SAMN14928852	SRR11839069	feces	1996		C
SRR11839070	MAP-169	Australia	PRJNA632696	SAMN14928851	SRR11839070	feces	1995		C
SRR11839071	MAP-113	Australia	PRJNA632696	SAMN14928299	SRR11839071	feces	1991		C
SRR11839072	MAP-167	Australia	PRJNA632696	SAMN14928850	SRR11839072	feces	1995		C
SRR11839073	MAP-166	Australia	PRJNA632696	SAMN14928849	SRR11839073	feces	1996		C
SRR11839074	MAP-165	Australia	PRJNA632696	SAMN14928848	SRR11839074	feces	1993		C
SRR11839075	MAP-164	Australia	PRJNA632696	SAMN14928847	SRR11839075	feces	1993		C
SRR11839076	MAP-163	Australia	PRJNA632696	SAMN14928846	SRR11839076	feces	1993		C
SRR11839077	MAP-162	Australia	PRJNA632696	SAMN14928845	SRR11839077	feces	1993		C
SRR11839078	MAP-161	Australia	PRJNA632696	SAMN14928844	SRR11839078	feces	1993		C
SRR11839079	MAP-160	Australia	PRJNA632696	SAMN14928791	SRR11839079	Tissue	1995		C
SRR11839080	MAP-159	Australia	PRJNA632696	SAMN14928790	SRR11839080	feces	1995		C
SRR11839081	MAP-158	Australia	PRJNA632696	SAMN14928789	SRR11839081	feces	1993		C
SRR11839082	MAP-112	Australia	PRJNA632696	SAMN14917892	SRR11839082	Tissue	1991		C
SRR11839083	MAP-157	Australia	PRJNA632696	SAMN14928628	SRR11839083	feces	1993		C
SRR11839084	MAP-156	Australia	PRJNA632696	SAMN14928627	SRR11839084	feces	1993		C
SRR11839085	MAP-155	Australia	PRJNA632696	SAMN14928625	SRR11839085	feces	1993		C
SRR11839086	MAP-154	Australia	PRJNA632696	SAMN14928624	SRR11839086	feces	1993		C
SRR11839087	MAP-153	Australia	PRJNA632696	SAMN14928623	SRR11839087	feces	1993		C
SRR11839088	MAP-152	Australia	PRJNA632696	SAMN14928622	SRR11839088	feces	1993		C
SRR11839089	MAP-150	Australia	PRJNA632696	SAMN14928613	SRR11839089	feces	1993		C
SRR11839090	MAP-149	Australia	PRJNA632696	SAMN14928612	SRR11839090	feces	1993		C
SRR11839091	MAP-148	Australia	PRJNA632696	SAMN14928611	SRR11839091	feces	1993		C
SRR11839092	MAP-147	Australia	PRJNA632696	SAMN14928610	SRR11839092	feces	1993		C
SRR11839094	MAP-144	Australia	PRJNA632696	SAMN14928609	SRR11839094	Tissue	1996		C
SRR11839095	MAP-143	Australia	PRJNA632696	SAMN14928608	SRR11839095	Tissue	1996		C
SRR11839096	MAP-142	Australia	PRJNA632696	SAMN14928607	SRR11839096	Tissue	1996		C
SRR11839097	MAP-141	Australia	PRJNA632696	SAMN14928606	SRR11839097	Tissue	1996		C
SRR11839098	MAP-140	Australia	PRJNA632696	SAMN14928604	SRR11839098	Tissue	1995		C
SRR11839099	MAP-139	Australia	PRJNA632696	SAMN14928603	SRR11839099	Tissue	1996		C
SRR11839100	MAP-138	Australia	PRJNA632696	SAMN14928602	SRR11839100	Tissue	1996		C
SRR11839105	MAP-619	Australia	PRJNA632696	SAMN14929966	SRR11839105	feces	2019		C
SRR11839106	MAP-618	Australia	PRJNA632696	SAMN14929965	SRR11839106	feces	2018		C
SRR11839110	MAP-611	Australia	PRJNA632696	SAMN14929961	SRR11839110	feces	2018		C
SRR11839111	MAP-135	Australia	PRJNA632696	SAMN14928601	SRR11839111	feces	1993		C
SRR11839112	MAP-610	Australia	PRJNA632696	SAMN14929960	SRR11839112	feces	2018		C
SRR11839113	MAP-609	Australia	PRJNA632696	SAMN14929959	SRR11839113	feces	2018		C
SRR11839114	MAP-608	Australia	PRJNA632696	SAMN14929958	SRR11839114	feces	2018		C
SRR11839115	MAP-607	Australia	PRJNA632696	SAMN14929957	SRR11839115	Tissue	2018		C
SRR11839117	MAP-599	Australia	PRJNA632696	SAMN14929955	SRR11839117	feces	2016		C
SRR11839120	MAP-596	Australia	PRJNA632696	SAMN14929951	SRR11839120	feces	2015		C
SRR11839121	MAP-595	Australia	PRJNA632696	SAMN14929864	SRR11839121	feces	2015		C
SRR11839122	MAP-134	Australia	PRJNA632696	SAMN14928600	SRR11839122	feces	1993		C
SRR11839133	MAP-132	Australia	PRJNA632696	SAMN14928599	SRR11839133	feces	1993		C
SRR11839140	MAP-568	Australia	PRJNA632696	SAMN14929839	SRR11839140	feces	2018		C
SRR11839141	MAP-567	Australia	PRJNA632696	SAMN14929838	SRR11839141	Tissue	2017		C
SRR11839142	MAP-564	Australia	PRJNA632696	SAMN14929837	SRR11839142	feces	2017		C
SRR11839145	MAP-131	Australia	PRJNA632696	SAMN14928598	SRR11839145	feces	1993		C
SRR11839146	MAP-560	Australia	PRJNA632696	SAMN14929769	SRR11839146	feces	2017		C
SRR13395716	MAP608	USA	PRJNA686527	SAMN17119820	SRR13395716	manure pit (SW quadrant)	2009-05-11		C
SRR13395717	MAP109	USA	PRJNA686527	SAMN17119553	SRR13395717	Ileum	2000-01-19		C
SRR13395718	MAP607	USA	PRJNA686527	SAMN17119819	SRR13395718	missing	2009-05-11		C
SRR13395719	MAP606	USA	PRJNA686527	SAMN17119818	SRR13395719	missing	2009-05-11		C
SRR13395720	MAP605	USA	PRJNA686527	SAMN17119817	SRR13395720	missing	2009-05-11		C
SRR13395721	MAP604	USA	PRJNA686527	SAMN17119816	SRR13395721	missing	2009-05-11		C
SRR13395722	MAP602	USA	PRJNA686527	SAMN17119815	SRR13395722	fecal @ slaughter	2006-06-15		C
SRR13395723	MAP601	USA	PRJNA686527	SAMN17119814	SRR13395723	sample 100	2006-05-15		C
SRR13395724	MAP600	USA	PRJNA686527	SAMN17119813	SRR13395724	Ileum @ IC valve	2009-03-12		C
SRR13395725	MAP599	USA	PRJNA686527	SAMN17119812	SRR13395725	Ileum	2009-03-17		C
SRR13395726	MAP598	USA	PRJNA686527	SAMN17119811	SRR13395726	Lymph node 2	2009-03-12		C
SRR13395727	MAP066	USA	PRJNA686527	SAMN17119541	SRR13395727	feces	2005-04-12		C
SRR13395728	MAP009	USA	PRJNA686527	SAMN17119514	SRR13395728	lymph node 1	2004-05-26		C
SRR13395729	MAP597	USA	PRJNA686527	SAMN17119810	SRR13395729	Lymph node 1	2009-03-12		C
SRR13395730	MAP596	USA	PRJNA686527	SAMN17119809	SRR13395730	dry cow paddock	2009-02-09		C
SRR13395731	MAP595	USA	PRJNA686527	SAMN17119808	SRR13395731	old free stall pen 2 E side	2009-02-09		C
SRR13395732	MAP594	USA	PRJNA686527	SAMN17119807	SRR13395732	pen 1\, East side	2009-02-09		C
SRR13395733	MAP593	USA	PRJNA686527	SAMN17119806	SRR13395733	pen 3\, West side	2009-02-09		C
SRR13395734	MAP591	USA	PRJNA686527	SAMN17119805	SRR13395734	missing	2008-11-04		C
SRR13395735	MAP590	USA	PRJNA686527	SAMN17119804	SRR13395735	pen 1\, East side	2007-11-12		C
SRR13395736	MAP588	USA	PRJNA686527	SAMN17119803	SRR13395736	missing	2008-11-03		C
SRR13395737	MAP587	USA	PRJNA686527	SAMN17119802	SRR13395737	missing	2008-10-03		C
SRR13395738	MAP586	USA	PRJNA686527	SAMN17119801	SRR13395738	missing	2008-09-18		C
SRR13395739	MAP061	USA	PRJNA686527	SAMN17119540	SRR13395739	lymph node 2	2005-02-23		C
SRR13395740	MAP584	USA	PRJNA686527	SAMN17119800	SRR13395740	missing	2008-09-18		C
SRR13395741	MAP583	USA	PRJNA686527	SAMN17119799	SRR13395741	missing	2008-09-18		C
SRR13395742	MAP582	USA	PRJNA686527	SAMN17119798	SRR13395742	missing	2008-08-29		C
SRR13395743	MAP581	USA	PRJNA686527	SAMN17119797	SRR13395743	missing	2008-08-29		C
SRR13395744	MAP580	USA	PRJNA686527	SAMN17119796	SRR13395744	missing	2008-08-19		C
SRR13395745	MAP578	USA	PRJNA686527	SAMN17119795	SRR13395745	missing	2008-08-19		C
SRR13395746	MAP577	USA	PRJNA686527	SAMN17119794	SRR13395746	missing	2004-11-15		C
SRR13395747	MAP575	USA	PRJNA686527	SAMN17119793	SRR13395747	old free stall pen 2 E side	2008-07-28		C
SRR13395748	MAP574	USA	PRJNA686527	SAMN17119792	SRR13395748	holding area	2008-07-28		C
SRR13395749	MAP572	USA	PRJNA686527	SAMN17119791	SRR13395749	pen 3\, West side	2008-07-28		C
SRR13395750	MAP060	USA	PRJNA686527	SAMN17119539	SRR13395750	pen 1	2005-01-11		C
SRR13395751	MAP571	USA	PRJNA686527	SAMN17119790	SRR13395751	missing	2008-07-28		C
SRR13395752	MAP570	USA	PRJNA686527	SAMN17119789	SRR13395752	pen 1\, West side	2008-04-28		C
SRR13395753	MAP569	USA	PRJNA686527	SAMN17119788	SRR13395753	old free stall pen 2 E side	2008-04-28		C
SRR13395754	MAP568	USA	PRJNA686527	SAMN17119787	SRR13395754	holding area	2008-04-28		C
SRR13395755	MAP567	USA	PRJNA686527	SAMN17119786	SRR13395755	missing	2009-04-28		C
SRR13395756	MAP566	USA	PRJNA686527	SAMN17119785	SRR13395756	missing	2008-04-28		C
SRR13395757	MAP564	USA	PRJNA686527	SAMN17119784	SRR13395757	pen 3\, West side	2008-02-25		C
SRR13395758	MAP563	USA	PRJNA686527	SAMN17119783	SRR13395758	missing	2008-02-25		C
SRR13395759	MAP560	USA	PRJNA686527	SAMN17119782	SRR13395759	pen 2\, West side	2008-02-25		C
SRR13395760	MAP559	USA	PRJNA686527	SAMN17119781	SRR13395760	dry cow paddock	2008-02-25		C
SRR13395761	MAP059	USA	PRJNA686527	SAMN17119538	SRR13395761	lymph node 1	2005-01-19		C
SRR13395762	MAP558	USA	PRJNA686527	SAMN17119780	SRR13395762	crossover at N end of freestall (pen 3)	2008-02-25		C
SRR13395763	MAP557	USA	PRJNA686527	SAMN17119779	SRR13395763	pen 1\, East side	2008-02-25		C
SRR13395764	MAP556	USA	PRJNA686527	SAMN17119778	SRR13395764	missing	2008-02-25		C
SRR13395765	MAP555	USA	PRJNA686527	SAMN17119777	SRR13395765	Ileum	2008-01-22		C
SRR13395766	MAP554	USA	PRJNA686527	SAMN17119776	SRR13395766	Lymph node 1	2008-01-22		C
SRR13395767	MAP553	USA	PRJNA686527	SAMN17119775	SRR13395767	Lymph node 2	2008-01-22		C
SRR13395768	MAP552	USA	PRJNA686527	SAMN17119774	SRR13395768	Lymph node 2	2007-11-16		C
SRR13395769	MAP551	USA	PRJNA686527	SAMN17119773	SRR13395769	Lymph node 2	2007-10-13		C
SRR13395770	MAP550	USA	PRJNA686527	SAMN17119772	SRR13395770	pen 1\, East side	2007-11-12		C
SRR13395771	MAP549	USA	PRJNA686527	SAMN17119771	SRR13395771	missing	2007-09-24		C
SRR13395772	MAP058	USA	PRJNA686527	SAMN17119537	SRR13395772	feces	2005-01-11		C
SRR13395773	MAP548	USA	PRJNA686527	SAMN17119770	SRR13395773	missing	2007-09-24		C
SRR13395774	MAP547	USA	PRJNA686527	SAMN17119769	SRR13395774	fecal @ slaughter	2007-11-16		C
SRR13395775	MAP546	USA	PRJNA686527	SAMN17119768	SRR13395775	Ileum @ IC Valve	2007-11-16		C
SRR13395776	MAP545	USA	PRJNA686527	SAMN17119767	SRR13395776	Ileum	2007-11-16		C
SRR13395777	MAP544	USA	PRJNA686527	SAMN17119766	SRR13395777	Lymph node 1	2007-11-16		C
SRR13395778	MAP543	USA	PRJNA686527	SAMN17119765	SRR13395778	Ileum	2007-10-13		C
SRR13395779	MAP542	USA	PRJNA686527	SAMN17119764	SRR13395779	Lymph node 1	2007-10-13		C
SRR13395780	MAP541	USA	PRJNA686527	SAMN17119763	SRR13395780	Lymph node 1	2007-10-09		C
SRR13395781	MAP539	USA	PRJNA686527	SAMN17119762	SRR13395781	crossover at N end of freestall (pen 3)	2007-11-12		C
SRR13395782	MAP538	USA	PRJNA686527	SAMN17119761	SRR13395782	manure pit (N quadrant)	2007-11-12		C
SRR13395783	MAP055	USA	PRJNA686527	SAMN17119536	SRR13395783	lymph node 2	2005-02-16		C
SRR13395784	MAP537	USA	PRJNA686527	SAMN17119760	SRR13395784	manure pit by agitator (W quadrant)	2007-11-12		C
SRR13395785	MAP536	USA	PRJNA686527	SAMN17119759	SRR13395785	pen 2\, West side	2007-11-12		C
SRR13395786	MAP534	USA	PRJNA686527	SAMN17119758	SRR13395786	missing	2007-11-12		C
SRR13395787	MAP533	USA	PRJNA686527	SAMN17119757	SRR13395787	missing	2007-11-12		C
SRR13395788	MAP532	USA	PRJNA686527	SAMN17119756	SRR13395788	missing	2008-11-12		C
SRR13395789	MAP531	USA	PRJNA686527	SAMN17119755	SRR13395789	missing	2007-11-12		C
SRR13395790	MAP529	USA	PRJNA686527	SAMN17119754	SRR13395790	old free stall pen 2 E side	2008-09-07		C
SRR13395791	MAP528	USA	PRJNA686527	SAMN17119753	SRR13395791	manure pit by agitator (W quadrant)	2007-05-20		C
SRR13395792	MAP527	USA	PRJNA686527	SAMN17119752	SRR13395792	pen 2\, West side	2007-05-20		C
SRR13395793	MAP526	USA	PRJNA686527	SAMN17119751	SRR13395793	manure pit (SW quadrant)	2007-05-20		C
SRR13395794	MAP054	USA	PRJNA686527	SAMN17119535	SRR13395794	lymph node 2	2005-01-19		C
SRR13395795	MAP525	USA	PRJNA686527	SAMN17119750	SRR13395795	missing	2007-05-20		C
SRR13395796	MAP524	USA	PRJNA686527	SAMN17119749	SRR13395796	missing	2007-05-20		C
SRR13395797	MAP518	USA	PRJNA686527	SAMN17119748	SRR13395797	Lymph node 1	2006-09-25		C
SRR13395798	MAP517	USA	PRJNA686527	SAMN17119747	SRR13395798	missing	2007-05-20		C
SRR13395799	MAP516	USA	PRJNA686527	SAMN17119746	SRR13395799	missing	2007-05-20		C
SRR13395800	MAP515	USA	PRJNA686527	SAMN17119745	SRR13395800	missing	2007-05-20		C
SRR13395801	MAP514	USA	PRJNA686527	SAMN17119744	SRR13395801	missing	2007-04-10		C
SRR13395802	MAP513	USA	PRJNA686527	SAMN17119743	SRR13395802	missing	2007-04-10		C
SRR13395803	MAP512	USA	PRJNA686527	SAMN17119742	SRR13395803	fecal @ slaughter	2006-10-09		C
SRR13395804	MAP511	USA	PRJNA686527	SAMN17119741	SRR13395804	Ileum IC valve	2007-02-02		C
SRR13395805	MAP051	USA	PRJNA686527	SAMN17119534	SRR13395805	ileum IC valve	2005-01-19		C
SRR13395806	MAP510	USA	PRJNA686527	SAMN17119740	SRR13395806	Ileum	2007-02-02		C
SRR13395807	MAP509	USA	PRJNA686527	SAMN17119739	SRR13395807	Lymph node 1	2007-02-02		C
SRR13395808	MAP508	USA	PRJNA686527	SAMN17119738	SRR13395808	pen 1\, East side	2007-02-12		C
SRR13395809	MAP507	USA	PRJNA686527	SAMN17119737	SRR13395809	pen 3\, East side	2007-02-12		C
SRR13395810	MAP506	USA	PRJNA686527	SAMN17119736	SRR13395810	fecal pool	2006-11-13		C
SRR13395811	MAP505	USA	PRJNA686527	SAMN17119735	SRR13395811	dry cow paddock	2006-11-13		C
SRR13395812	MAP504	USA	PRJNA686527	SAMN17119734	SRR13395812	manure pit by agitator (W quadrant)	2006-11-13		C
SRR13395813	MAP503	USA	PRJNA686527	SAMN17119733	SRR13395813	manure pit (SW quadrant)	2006-11-11		C
SRR13395814	MAP502	USA	PRJNA686527	SAMN17119732	SRR13395814	pen 2\, West side	2006-11-13		C
SRR13395815	MAP501	USA	PRJNA686527	SAMN17119731	SRR13395815	missing	2006-11-13		C
SRR13395816	MAP050	USA	PRJNA686527	SAMN17119533	SRR13395816	feces	2005-01-11		C
SRR13395817	MAP500	USA	PRJNA686527	SAMN17119730	SRR13395817	missing	2006-11-13		C
SRR13395818	MAP499	USA	PRJNA686527	SAMN17119729	SRR13395818	missing	2006-11-13		C
SRR13395819	MAP498	USA	PRJNA686527	SAMN17119728	SRR13395819	missing	2006-11-13		C
SRR13395820	MAP497	USA	PRJNA686527	SAMN17119727	SRR13395820	missing	2006-11-13		C
SRR13395821	MAP496	USA	PRJNA686527	SAMN17119726	SRR13395821	missing	2006-11-13		C
SRR13395822	MAP495	USA	PRJNA686527	SAMN17119725	SRR13395822	missing	2006-11-13		C
SRR13395823	MAP493	USA	PRJNA686527	SAMN17119724	SRR13395823	missing	2006-08-20		C
SRR13395824	MAP492	USA	PRJNA686527	SAMN17119723	SRR13395824	missing	2006-08-20		C
SRR13395825	MAP491	USA	PRJNA686527	SAMN17119722	SRR13395825	pen 2	2006-08-20		C
SRR13395826	MAP490	USA	PRJNA686527	SAMN17119721	SRR13395826	loader	2006-08-20		C
SRR13395827	MAP033	USA	PRJNA686527	SAMN17119532	SRR13395827	feces	2004-10-05		C
SRR13395828	MAP489	USA	PRJNA686527	SAMN17119720	SRR13395828	fecal @ slaughter	2006-07-06		C
SRR13395829	MAP488	USA	PRJNA686527	SAMN17119719	SRR13395829	Lymph node 2	2006-07-06		C
SRR13395830	MAP487	USA	PRJNA686527	SAMN17119718	SRR13395830	Fecal @ slaughter	2006-07-06		C
SRR13395831	MAP485	USA	PRJNA686527	SAMN17119717	SRR13395831	Ileum	2006-07-06		C
SRR13395832	MAP484	USA	PRJNA686527	SAMN17119716	SRR13395832	Lymph node 2	2007-07-06		C
SRR13395833	MAP483	USA	PRJNA686527	SAMN17119715	SRR13395833	Lymph node 1	2006-07-06		C
SRR13395834	MAP482	USA	PRJNA686527	SAMN17119714	SRR13395834	Ileum IC valve "B"	2006-06-19		C
SRR13395835	MAP481	USA	PRJNA686527	SAMN17119713	SRR13395835	Ileum IC valve "A"	2006-06-19		C
SRR13395836	MAP480	USA	PRJNA686527	SAMN17119712	SRR13395836	Ileum	2006-06-19		C
SRR13395837	MAP479	USA	PRJNA686527	SAMN17119711	SRR13395837	Lymph node 2 "B"	2006-06-19		C
SRR13395838	MAP032	USA	PRJNA686527	SAMN17119531	SRR13395838	lymph node 2	2004-08-25		C
SRR13395839	MAP008	USA	PRJNA686527	SAMN17119513	SRR13395839	feces	2004-02-17		C
SRR13395840	MAP478	USA	PRJNA686527	SAMN17119710	SRR13395840	Lymph node 2 "A"	2006-06-19		C
SRR13395841	MAP477	USA	PRJNA686527	SAMN17119709	SRR13395841	Lymph node 1	2006-06-19		C
SRR13395842	MAP476	USA	PRJNA686527	SAMN17119708	SRR13395842	manure pit by agitator (W quadrant)	2006-05-15		C
SRR13395843	MAP475	USA	PRJNA686527	SAMN17119707	SRR13395843	manure pit\, out	2006-05-15		C
SRR13395844	MAP474	USA	PRJNA686527	SAMN17119706	SRR13395844	pen 3\, West side	2006-05-15		C
SRR13395845	MAP473	USA	PRJNA686527	SAMN17119705	SRR13395845	sample 159	2006-05-15		C
SRR13395846	MAP471	USA	PRJNA686527	SAMN17119704	SRR13395846	ileum IC valve	2006-05-03		C
SRR13395847	MAP465	USA	PRJNA686527	SAMN17119703	SRR13395847	Lymph node 1	2005-12-30		C
SRR13395848	MAP464	USA	PRJNA686527	SAMN17119702	SRR13395848	feces	2006-01-24		C
SRR13395849	MAP461	USA	PRJNA686527	SAMN17119701	SRR13395849	Pen 1	2006-01-26		C
SRR13395850	MAP030	USA	PRJNA686527	SAMN17119530	SRR13395850	dry cows	2004-06-17		C
SRR13395851	MAP459	USA	PRJNA686527	SAMN17119700	SRR13395851	feces	2006-01-24		C
SRR13395852	MAP458	USA	PRJNA686527	SAMN17119699	SRR13395852	Lymph Node 1	2005-12-30		C
SRR13395853	MAP457	USA	PRJNA686527	SAMN17119698	SRR13395853	TNTC # 201			C
SRR13395854	MAP456	USA	PRJNA686527	SAMN17119697	SRR13395854	Fecal @ slaughter	2005-08-31		C
SRR13395855	MAP455	USA	PRJNA686527	SAMN17119696	SRR13395855	ileum IC valve	2005-08-31		C
SRR13395856	MAP454	USA	PRJNA686527	SAMN17119695	SRR13395856	Ileum-20cm from IC valve	2005-08-31		C
SRR13395857	MAP453	USA	PRJNA686527	SAMN17119694	SRR13395857	LN1	2005-08-31		C
SRR13395858	MAP452	USA	PRJNA686527	SAMN17119693	SRR13395858	floor outside holding area	2005-11-14		C
SRR13395859	MAP450	USA	PRJNA686527	SAMN17119692	SRR13395859	manure pit by agitator (W quadrant)	2005-11-14		C
SRR13395860	MAP443	USA	PRJNA686527	SAMN17119691	SRR13395860	91-95 Pooled	2005-11-14		C
SRR13395861	MAP029	USA	PRJNA686527	SAMN17119529	SRR13395861	feces	2004-10-05		C
SRR13395862	MAP442	USA	PRJNA686527	SAMN17119690	SRR13395862	feces	2005-11-14		C
SRR13395863	MAP440	USA	PRJNA686527	SAMN17119689	SRR13395863	ileum IC valve	2005-07-22		C
SRR13395864	MAP439	USA	PRJNA686527	SAMN17119688	SRR13395864	LN1	2005-08-12		C
SRR13395865	MAP438	USA	PRJNA686527	SAMN17119687	SRR13395865	LN2	2005-07-22		C
SRR13395866	MAP437	USA	PRJNA686527	SAMN17119686	SRR13395866	LN1	2005-07-22		C
SRR13395867	MAP436	USA	PRJNA686527	SAMN17119685	SRR13395867	LN2	2005-07-13		C
SRR13395868	MAP429	USA	PRJNA686527	SAMN17119684	SRR13395868	feces	2005-08-22		C
SRR13395869	MAP424	USA	PRJNA686527	SAMN17119683	SRR13395869	grabs from pen 1\, East side	2005-05-09		C
SRR13395870	MAP423	USA	PRJNA686527	SAMN17119682	SRR13395870	pen 2 scraping along freestall base	2005-03-14		C
SRR13395871	MAP422	USA	PRJNA686527	SAMN17119681	SRR13395871	feces	2005-05-09		C
SRR13395872	MAP028	USA	PRJNA686527	SAMN17119528	SRR13395872	feces	2004-10-05		C
SRR13395873	MAP418	USA	PRJNA686527	SAMN17119680	SRR13395873	manure pit (N quadrant)	2005-05-09		C
SRR13395874	MAP415	USA	PRJNA686527	SAMN17119679	SRR13395874	feces	2005-05-09		C
SRR13395875	MAP409	USA	PRJNA686527	SAMN17119678	SRR13395875	feces	2005-05-09		C
SRR13395876	MAP408	USA	PRJNA686527	SAMN17119677	SRR13395876	feces	2005-05-09		C
SRR13395877	MAP407	USA	PRJNA686527	SAMN17119676	SRR13395877	cow 124	2005-04-11		C
SRR13395878	MAP404	USA	PRJNA686527	SAMN17119675	SRR13395878	manure pit (N quadrant)	2005-04-11		C
SRR13395879	MAP402	USA	PRJNA686527	SAMN17119674	SRR13395879	cow 124	2005-03-14		C
SRR13395880	MAP401	USA	PRJNA686527	SAMN17119673	SRR13395880	pen 2 alley\, East side	2005-03-14		C
SRR13395881	MAP398	USA	PRJNA686527	SAMN17119672	SRR13395881	pen 1 alley\, East side	2005-03-14		C
SRR13395882	MAP396	USA	PRJNA686527	SAMN17119671	SRR13395882	cow 124	2005-02-28		C
SRR13395883	MAP025	USA	PRJNA686527	SAMN17119527	SRR13395883	feces	2004-10-05		C
SRR13395884	MAP394	USA	PRJNA686527	SAMN17119670	SRR13395884	Lymph node 2	2005-02-07		C
SRR13395885	MAP393	USA	PRJNA686527	SAMN17119669	SRR13395885	fecal @ slaughter	2005-02-07		C
SRR13395886	MAP392	USA	PRJNA686527	SAMN17119668	SRR13395886	ileum IC valve	2005-02-07		C
SRR13395887	MAP391	USA	PRJNA686527	SAMN17119667	SRR13395887	ileum IC valve	2005-02-07		C
SRR13395888	MAP387	USA	PRJNA686527	SAMN17119666	SRR13395888	Lymph node 1	2005-02-11		C
SRR13395889	MAP384	USA	PRJNA686527	SAMN17119665	SRR13395889	fecal @ slaughter	2005-02-07		C
SRR13395890	MAP383	USA	PRJNA686527	SAMN17119664	SRR13395890	fecal @ slaughter	2005-02-07		C
SRR13395891	MAP381	USA	PRJNA686527	SAMN17119663	SRR13395891	grabs pen 3\, East side	2004-11-15		C
SRR13395892	MAP380	USA	PRJNA686527	SAMN17119662	SRR13395892	sample #69	2004-11-15		C
SRR13395893	MAP378	USA	PRJNA686527	SAMN17119661	SRR13395893	sample #122	2004-11-15		C
SRR13395894	MAP023	USA	PRJNA686527	SAMN17119526	SRR13395894	feces	2004-10-05		C
SRR13395895	MAP376	USA	PRJNA686527	SAMN17119660	SRR13395895	sample #53	2004-11-15		C
SRR13395896	MAP374	USA	PRJNA686527	SAMN17119659	SRR13395896	sample #96	2004-11-15		C
SRR13395897	MAP362	USA	PRJNA686527	SAMN17119658	SRR13395897	Fecal @ slaughter	2009-10-13		C
SRR13395898	MAP359	USA	PRJNA686527	SAMN17119657	SRR13395898	Lymph node 2	2009-10-13		C
SRR13395899	MAP352	USA	PRJNA686527	SAMN17119656	SRR13395899	missing	2009-06-15		C
SRR13395900	MAP351	USA	PRJNA686527	SAMN17119655	SRR13395900	Ileum	2008-10-30		C
SRR13395901	MAP350	USA	PRJNA686527	SAMN17119654	SRR13395901	Lymph node 2	2008-10-30		C
SRR13395902	MAP349	USA	PRJNA686527	SAMN17119653	SRR13395902	Fecal @ slaughter	2008-05-20		C
SRR13395903	MAP347	USA	PRJNA686527	SAMN17119652	SRR13395903	missing	2007-12-03		C
SRR13395904	MAP346	USA	PRJNA686527	SAMN17119651	SRR13395904	Ileum	2007-03-27		C
SRR13395905	MAP022	USA	PRJNA686527	SAMN17119525	SRR13395905	feces	2004-10-05		C
SRR13395906	MAP345	USA	PRJNA686527	SAMN17119650	SRR13395906	missing	2007-06-04		C
SRR13395907	MAP344	USA	PRJNA686527	SAMN17119649	SRR13395907	Whole herd pool #3 (1-103)	2006-12-04		C
SRR13395908	MAP343	USA	PRJNA686527	SAMN17119648	SRR13395908	missing	2006-12-04		C
SRR13395909	MAP342	USA	PRJNA686527	SAMN17119647	SRR13395909	Lymph node 2	2006-09-11		C
SRR13395910	MAP338	USA	PRJNA686527	SAMN17119646	SRR13395910	missing	2006-06-05		C
SRR13395911	MAP334	USA	PRJNA686527	SAMN17119645	SRR13395911	ileum IC valve	2006-04-25		C
SRR13395912	MAP329	USA	PRJNA686527	SAMN17119644	SRR13395912	Ileum	2006-02-23		C
SRR13395913	MAP327	USA	PRJNA686527	SAMN17119643	SRR13395913	Fecal Pool	2005-12-05		C
SRR13395914	MAP324	USA	PRJNA686527	SAMN17119642	SRR13395914	Lymph node 2	2005-04-29		C
SRR13395915	MAP320	USA	PRJNA686527	SAMN17119641	SRR13395915	ileum IC valve	2005-04-28		C
SRR13395916	MAP021	USA	PRJNA686527	SAMN17119524	SRR13395916	ileum IC valve	2004-08-25		C
SRR13395917	MAP319	USA	PRJNA686527	SAMN17119640	SRR13395917	ileum IC valve	2005-04-28		C
SRR13395918	MAP312	USA	PRJNA686527	SAMN17119639	SRR13395918	holding pen	2004-10-26		C
SRR13395919	MAP308	USA	PRJNA686527	SAMN17119638	SRR13395919	dry cow alley	2004-09-13		C
SRR13395920	MAP307	USA	PRJNA686527	SAMN17119637	SRR13395920	group 2	2004-10-26		C
SRR13395921	MAP292	USA	PRJNA686527	SAMN17119636	SRR13395921	manure ramp	2004-06-28		C
SRR13395922	MAP291	USA	PRJNA686527	SAMN17119635	SRR13395922	goup 1 alley	2004-06-28		C
SRR13395923	MAP290	USA	PRJNA686527	SAMN17119634	SRR13395923	Tissue IC Valve	2004-04-20		C
SRR13395924	MAP289	USA	PRJNA686527	SAMN17119633	SRR13395924	feces	2004-03-24		C
SRR13395925	MAP288	USA	PRJNA686527	SAMN17119632	SRR13395925	feces	2004-03-24		C
SRR13395926	MAP287	USA	PRJNA686527	SAMN17119631	SRR13395926	feces	2004-03-24		C
SRR13395927	MAP020	USA	PRJNA686527	SAMN17119523	SRR13395927	lymph node 1	2004-08-25		C
SRR13395928	MAP286	USA	PRJNA686527	SAMN17119630	SRR13395928	feces	2004-03-24		C
SRR13395929	MAP285	USA	PRJNA686527	SAMN17119629	SRR13395929	feces	2004-03-24		C
SRR13395930	MAP284	USA	PRJNA686527	SAMN17119628	SRR13395930	feces	2004-03-24		C
SRR13395931	MAP283	USA	PRJNA686527	SAMN17119627	SRR13395931	feces	2004-03-24		C
SRR13395932	MAP241	USA	PRJNA686527	SAMN17119626	SRR13395932	Lymph node 1	2008-03-05		C
SRR13395933	MAP230	USA	PRJNA686527	SAMN17119625	SRR13395933	Lymph node 2	2008-01-04		C
SRR13395934	MAP228	USA	PRJNA686527	SAMN17119624	SRR13395934	Lymph node 1	2008-01-09		C
SRR13395935	MAP227	USA	PRJNA686527	SAMN17119623	SRR13395935	Ileum	2008-01-04		C
SRR13395936	MAP226	USA	PRJNA686527	SAMN17119622	SRR13395936	Lymph node 2	2008-01-04		C
SRR13395937	MAP225	USA	PRJNA686527	SAMN17119621	SRR13395937	ileum IC valve	2008-01-04		C
SRR13395938	MAP019	USA	PRJNA686527	SAMN17119522	SRR13395938	slurry	2004-06-17		C
SRR13395939	MAP224	USA	PRJNA686527	SAMN17119620	SRR13395939	Lymph node 1	2007-12-19		C
SRR13395940	MAP223	USA	PRJNA686527	SAMN17119619	SRR13395940	Milking alleyway	2008-01-07		C
SRR13395941	MAP222	USA	PRJNA686527	SAMN17119618	SRR13395941	pit	2008-01-07		C
SRR13395942	MAP221	USA	PRJNA686527	SAMN17119617	SRR13395942	dry cows	2008-10-15		C
SRR13395943	MAP220	USA	PRJNA686527	SAMN17119616	SRR13395943	missing	2008-10-07		C
SRR13395944	MAP217	USA	PRJNA686527	SAMN17119615	SRR13395944	missing	2007-09-24		C
SRR13395945	MAP216	USA	PRJNA686527	SAMN17119614	SRR13395945	missing	2007-09-24		C
SRR13395946	MAP215	USA	PRJNA686527	SAMN17119613	SRR13395946	Lymph node 1	2007-11-27		C
SRR13395947	MAP214	USA	PRJNA686527	SAMN17119612	SRR13395947	Lymph node 1	2007-08-22		C
SRR13395948	MAP213	USA	PRJNA686527	SAMN17119611	SRR13395948	missing	2007-10-15		C
SRR13395949	MAP018	USA	PRJNA686527	SAMN17119521	SRR13395949	feces	2004-02-17		C
SRR13395950	MAP007	USA	PRJNA686527	SAMN17119512	SRR13395950	feces	2004-02-17		C
SRR13395951	MAP004	USA	PRJNA686527	SAMN17119511	SRR13395951	feces	2004-02-17		C
SRR13395952	MAP211	USA	PRJNA686527	SAMN17119610	SRR13395952	missing	2007-10-15		C
SRR13395953	MAP210	USA	PRJNA686527	SAMN17119609	SRR13395953	missing	2007-10-15		C
SRR13395954	MAP208	USA	PRJNA686527	SAMN17119608	SRR13395954	missing	2007-10-15		C
SRR13395955	MAP207	USA	PRJNA686527	SAMN17119607	SRR13395955	missing	2007-10-15		C
SRR13395956	MAP206	USA	PRJNA686527	SAMN17119606	SRR13395956	missing	2007-10-15		C
SRR13395957	MAP205	USA	PRJNA686527	SAMN17119605	SRR13395957	missing	2007-10-15		C
SRR13395958	MAP204	USA	PRJNA686527	SAMN17119604	SRR13395958	missing	2007-10-15		C
SRR13395959	MAP202	USA	PRJNA686527	SAMN17119603	SRR13395959	missing	2007-09-24		C
SRR13395960	MAP201	USA	PRJNA686527	SAMN17119602	SRR13395960	Milking alleyway	2007-07-09		C
SRR13395961	MAP200	USA	PRJNA686527	SAMN17119601	SRR13395961	pen 1	2007-07-09		C
SRR13395962	MAP016	USA	PRJNA686527	SAMN17119520	SRR13395962	slurry	2004-06-17		C
SRR13395963	MAP198	USA	PRJNA686527	SAMN17119600	SRR13395963	missing	2007-04-16		C
SRR13395964	MAP197	USA	PRJNA686527	SAMN17119599	SRR13395964	Milking alleyway	2007-04-16		C
SRR13395965	MAP196	USA	PRJNA686527	SAMN17119598	SRR13395965	pen 1	2007-04-16		C
SRR13395966	MAP195	USA	PRJNA686527	SAMN17119597	SRR13395966	fresh cows	2007-04-16		C
SRR13395967	MAP194	USA	PRJNA686527	SAMN17119596	SRR13395967	missing	2007-04-16		C
SRR13395968	MAP193	USA	PRJNA686527	SAMN17119595	SRR13395968	missing	2007-04-16		C
SRR13395969	MAP191	USA	PRJNA686527	SAMN17119594	SRR13395969	missing	2007-04-16		C
SRR13395970	MAP190	USA	PRJNA686527	SAMN17119593	SRR13395970	missing	2007-04-16		C
SRR13395971	MAP189	USA	PRJNA686527	SAMN17119592	SRR13395971	missing	2007-04-16		C
SRR13395972	MAP187	USA	PRJNA686527	SAMN17119591	SRR13395972	missing	2007-04-16		C
SRR13395973	MAP015	USA	PRJNA686527	SAMN17119519	SRR13395973	slurry	2004-06-17		C
SRR13395974	MAP185	USA	PRJNA686527	SAMN17119590	SRR13395974	missing	2007-04-16		C
SRR13395975	MAP184	USA	PRJNA686527	SAMN17119589	SRR13395975	missing	2007-04-16		C
SRR13395976	MAP183	USA	PRJNA686527	SAMN17119588	SRR13395976	missing	2007-04-16		C
SRR13395977	MAP182	USA	PRJNA686527	SAMN17119587	SRR13395977	Lymph node 2	2007-02-21		C
SRR13395978	MAP181	USA	PRJNA686527	SAMN17119586	SRR13395978	ileum IC valve	2006-12-18		C
SRR13395979	MAP180	USA	PRJNA686527	SAMN17119585	SRR13395979	Lymph node 2	2006-10-25		C
SRR13395980	MAP179	USA	PRJNA686527	SAMN17119584	SRR13395980	ileum IC valve	2006-10-27		C
SRR13395981	MAP171	USA	PRJNA686527	SAMN17119583	SRR13395981	missing	2006-10-09		C
SRR13395982	MAP169	USA	PRJNA686527	SAMN17119582	SRR13395982	missing	2006-09-11		C
SRR13395983	MAP168	USA	PRJNA686527	SAMN17119581	SRR13395983	missing	2005-10-03		C
SRR13395984	MAP014	USA	PRJNA686527	SAMN17119518	SRR13395984	sick cow	2004-06-17		C
SRR13395985	MAP167	USA	PRJNA686527	SAMN17119580	SRR13395985	Lymph node 1	2006-09-13		C
SRR13395986	MAP166	USA	PRJNA686527	SAMN17119579	SRR13395986	ileum IC valve	2006-09-13		C
SRR13395987	MAP165	USA	PRJNA686527	SAMN17119578	SRR13395987	feces	2006-10-09		C
SRR13395988	MAP163	USA	PRJNA686527	SAMN17119577	SRR13395988	ileum IC valve	2006-09-13		C
SRR13395989	MAP162	USA	PRJNA686527	SAMN17119576	SRR13395989	Ileum	2006-09-13		C
SRR13395990	MAP161	USA	PRJNA686527	SAMN17119575	SRR13395990	Lymph node 2	2006-09-13		C
SRR13395991	MAP160	USA	PRJNA686527	SAMN17119574	SRR13395991	Ileum	2006-09-11		C
SRR13395992	MAP159	USA	PRJNA686527	SAMN17119573	SRR13395992	Lymph node 1	2006-09-11		C
SRR13395993	MAP158	USA	PRJNA686527	SAMN17119572	SRR13395993	Lymph node 2	2006-07-17		C
SRR13395994	MAP156	USA	PRJNA686527	SAMN17119571	SRR13395994	ileum IC valve	2006-08-29		C
SRR13395995	MAP012	USA	PRJNA686527	SAMN17119517	SRR13395995	slurry	2004-06-17		C
SRR13395996	MAP155	USA	PRJNA686527	SAMN17119570	SRR13395996	Ileum	2006-08-29		C
SRR13395997	MAP154	USA	PRJNA686527	SAMN17119569	SRR13395997	lymph node 2	2006-08-29		C
SRR13395998	MAP152	USA	PRJNA686527	SAMN17119568	SRR13395998	Super shedder #316	2006-05-30		C
SRR13395999	MAP151	USA	PRJNA686527	SAMN17119567	SRR13395999	Super shedder #315	2006-05-30		C
SRR13396000	MAP150	USA	PRJNA686527	SAMN17119566	SRR13396000	Super shedder #314	2006-05-30		C
SRR13396001	MAP144	USA	PRJNA686527	SAMN17119565	SRR13396001	Milking alleyway	2006-07-10		C
SRR13396002	MAP143	USA	PRJNA686527	SAMN17119564	SRR13396002	feces	2006-06-10		C
SRR13396003	MAP142	USA	PRJNA686527	SAMN17119563	SRR13396003	ileum IC valve	2006-06-10		C
SRR13396004	MAP139	USA	PRJNA686527	SAMN17119562	SRR13396004	lymph node 1	2006-06-10		C
SRR13396005	MAP126	USA	PRJNA686527	SAMN17119561	SRR13396005	missing	2006-05-01		C
SRR13396006	MAP011	USA	PRJNA686527	SAMN17119516	SRR13396006	ileum IC valve	2004-07-07		C
SRR13396007	MAP124	USA	PRJNA686527	SAMN17119560	SRR13396007	missing	2006-05-01		C
SRR13396008	MAP121	USA	PRJNA686527	SAMN17119559	SRR13396008	lymph node 2	2006-04-18		C
SRR13396009	MAP119	USA	PRJNA686527	SAMN17119558	SRR13396009	lymph node 1	2006-03-14		C
SRR13396011	MAP112	USA	PRJNA686527	SAMN17119556	SRR13396011	ileum IC valve	2000-01-19		C
SRR13396012	MAP111	USA	PRJNA686527	SAMN17119555	SRR13396012	lymph node 1	2000-01-19		C
SRR13396013	MAP110	USA	PRJNA686527	SAMN17119554	SRR13396013	lymph node 2	2005-12-30		C
SRR13396014	MAP108	USA	PRJNA686527	SAMN17119552	SRR13396014	lymph node 1	2005-12-30		C
SRR13396015	MAP107	USA	PRJNA686527	SAMN17119551	SRR13396015	tie stall 2	2006-01-16		C
SRR13396016	MAP010	USA	PRJNA686527	SAMN17119515	SRR13396016	ileum IC valve	2004-07-07		C
SRR13396017	MAP102	USA	PRJNA686527	SAMN17119550	SRR13396017	mes Lymph node 4	2006-01-18		C
SRR13396018	MAP097	USA	PRJNA686527	SAMN17119549	SRR13396018	Ileum	2006-01-18		C
SRR13396019	MAP094	USA	PRJNA686527	SAMN17119548	SRR13396019	lymph node 2	2006-11-18		C
SRR13396020	MAP092	USA	PRJNA686527	SAMN17119547	SRR13396020	feces	2005-10-03		C
SRR13396021	MAP091	USA	PRJNA686527	SAMN17119546	SRR13396021	feces	2005-10-03		C
SRR13396022	MAP087	USA	PRJNA686527	SAMN17119545	SRR13396022	feces	2005-10-03		C
SRR13396023	MAP086	USA	PRJNA686527	SAMN17119544	SRR13396023	feces	2005-10-03		C
SRR13396024	MAP083	USA	PRJNA686527	SAMN17119543	SRR13396024	feces	2005-10-03		C
SRR13396025	MAP616	USA	PRJNA686527	SAMN17119828	SRR13396025	lymph node 1	2008-05-08		C
SRR13396026	MAP615	USA	PRJNA686527	SAMN17119827	SRR13396026	manure pit (N quadrant)	2009-07-27		C
SRR13396027	MAP614	USA	PRJNA686527	SAMN17119826	SRR13396027	missing	2009-07-27		C
SRR13396028	MAP613	USA	PRJNA686527	SAMN17119825	SRR13396028	missing	2009-07-27		C
SRR13396029	MAP612	USA	PRJNA686527	SAMN17119824	SRR13396029	holding area	2009-05-11		C
SRR13396030	MAP611	USA	PRJNA686527	SAMN17119823	SRR13396030	manure pit (N quadrant)	2009-05-11		C
SRR13396031	MAP610	USA	PRJNA686527	SAMN17119822	SRR13396031	pen 3\, West side	2009-05-11		C
SRR13396032	MAP609	USA	PRJNA686527	SAMN17119821	SRR13396032	old free stall pen 2 E side	2009-05-11		C
SRR13396033	MAP082	USA	PRJNA686527	SAMN17119542	SRR13396033	lymph node 2	2005-06-01		C
SRR14335471	MAP 130	USA	PRJNA725521	SAMN18881955	SRR14335471	Ileum - IC Valve	2006-05-03		C
SRR14335472	MAP 128	USA	PRJNA725521	SAMN18881954	SRR14335472	Lymph node 2	2006-05-03		C
SRR14335473	MAP 622	USA	PRJNA725521	SAMN18882023	SRR14335473	fecal ante mortem	2009-11-02		C
SRR14335474	MAP 621	USA	PRJNA725521	SAMN18882022	SRR14335474	Ileum - IC Valve	2009-03-11		C
SRR14335475	MAP 620	USA	PRJNA725521	SAMN18882021	SRR14335475	fecal at slaughter	2008-05-08		C
SRR14335476	MAP 619	USA	PRJNA725521	SAMN18882020	SRR14335476	Ileum - IC Valve	2008-05-08		C
SRR14335477	MAP 618	USA	PRJNA725521	SAMN18882019	SRR14335477	Ileum 20cm from IC valve	2008-05-08		C
SRR14335478	MAP 617	USA	PRJNA725521	SAMN18882018	SRR14335478	Lymph node 2	2008-05-08		C
SRR14335479	MAP 603	USA	PRJNA725521	SAMN18882017	SRR14335479	Ileum - IC Valve	2005-08-29		C
SRR14335480	MAP 127	USA	PRJNA725521	SAMN18881953	SRR14335480	Lymph node 1	2006-05-03		C
SRR14335481	MAP 585	USA	PRJNA725521	SAMN18882016	SRR14335481	fecal ante mortem	2008-09-18		C
SRR14335482	MAP 579	USA	PRJNA725521	SAMN18882015	SRR14335482	fecal ante mortem	2008-08-19		C
SRR14335483	MAP 576	USA	PRJNA725521	SAMN18882014	SRR14335483	Pen 1 W	2008-07-28		C
SRR14335484	MAP 573	USA	PRJNA725521	SAMN18882012	SRR14335484	Pen 2 West	2008-07-28		C
SRR14335485	MAP 565	USA	PRJNA725521	SAMN18882011	SRR14335485	fecal ante mortem	2008-04-28		C
SRR14335486	MAP 562	USA	PRJNA725521	SAMN18882010	SRR14335486	Ileum 20cm from IC valve	2008-02-21		C
SRR14335487	MAP 523	USA	PRJNA725521	SAMN18882009	SRR14335487	Ileum - IC Valve	2006-10-10		C
SRR14335488	MAP 522	USA	PRJNA725521	SAMN18882008	SRR14335488	Ileum 20cm from IC valve	2006-10-10		C
SRR14335489	MAP 521	USA	PRJNA725521	SAMN18882007	SRR14335489	Lymph node 2	2006-10-10		C
SRR14335490	MAP 520	USA	PRJNA725521	SAMN18882006	SRR14335490	Lymph node 1	2006-10-10		C
SRR14335491	MAP 123	USA	PRJNA725521	SAMN18881952	SRR14335491	Ileum - IC Valve	2006-04-25		C
SRR14335492	MAP 519	USA	PRJNA725521	SAMN18882005	SRR14335492	Ileum 20cm from IC valve	2006-09-25		C
SRR14335493	MAP 494	USA	PRJNA725521	SAMN18882004	SRR14335493	Ileum 20cm from IC valve	2006-05-03		C
SRR14335494	MAP 486	USA	PRJNA725521	SAMN18882003	SRR14335494	Lymph node 2	2006-07-06		C
SRR14335495	MAP 470	USA	PRJNA725521	SAMN18882002	SRR14335495	Ileum - IC Valve	2006-05-03		C
SRR14335496	MAP 469	USA	PRJNA725521	SAMN18882001	SRR14335496	Lymph node 2	2006-05-03		C
SRR14335497	MAP 460	USA	PRJNA725521	SAMN18882000	SRR14335497	fecal ante mortem	2006-01-24		C
SRR14335498	MAP 435	USA	PRJNA725521	SAMN18881999	SRR14335498	fecal ante mortem	2005-08-22		C
SRR14335499	MAP 425	USA	PRJNA725521	SAMN18881998	SRR14335499	Old freestall\, Pen 2 E side	2005-05-09		C
SRR14335500	MAP 388	USA	PRJNA725521	SAMN18881997	SRR14335500	Lymph node 2	2005-02-11		C
SRR14335501	MAP 358	USA	PRJNA725521	SAMN18881996	SRR14335501	fecal at slaughter	2009-10-07		C
SRR14335502	MAP 122	USA	PRJNA725521	SAMN18881951	SRR14335502	Ileum 20cm from IC valve	2006-04-25		C
SRR14335503	MAP 357	USA	PRJNA725521	SAMN18881995	SRR14335503	Ileum - IC Valve	2009-10-07		C
SRR14335504	MAP 356	USA	PRJNA725521	SAMN18881994	SRR14335504	Lymph node 2	2009-10-07		C
SRR14335505	MAP 355	USA	PRJNA725521	SAMN18881993	SRR14335505	Lymph node 1	2009-10-07		C
SRR14335506	MAP 353	USA	PRJNA725521	SAMN18881992	SRR14335506	fecal ante mortem	2009-06-15		C
SRR14335507	MAP 341	USA	PRJNA725521	SAMN18881991	SRR14335507	Lymph node 1	2006-07-24		C
SRR14335508	MAP 340	USA	PRJNA725521	SAMN18881990	SRR14335508	Ileum 20cm from IC valve	2006-07-24		C
SRR14335509	MAP 339	USA	PRJNA725521	SAMN18881989	SRR14335509	Lymph node 2	2006-07-24		C
SRR14335510	MAP 337	USA	PRJNA725521	SAMN18881988	SRR14335510	Ileum 20cm from IC valve	2006-05-16		C
SRR14335511	MAP 336	USA	PRJNA725521	SAMN18881987	SRR14335511	Lymph node 2	2006-05-16		C
SRR14335512	MAP 335	USA	PRJNA725521	SAMN18881986	SRR14335512	Lymph node 1	2006-05-16		C
SRR14335513	MAP 120	USA	PRJNA725521	SAMN18881950	SRR14335513	Lymph node 1	2006-04-25		C
SRR14335514	MAP 333	USA	PRJNA725521	SAMN18881985	SRR14335514	Ileum 20cm from IC valve	2006-04-25		C
SRR14335515	MAP 332	USA	PRJNA725521	SAMN18881984	SRR14335515	Lymph node 2	2006-04-25		C
SRR14335516	MAP 331	USA	PRJNA725521	SAMN18881983	SRR14335516	Lymph node 1	2006-04-25		C
SRR14335517	MAP 321	USA	PRJNA725521	SAMN18881982	SRR14335517	fecal at slaughter	2005-06-13		C
SRR14335518	MAP 313	USA	PRJNA725521	SAMN18881981	SRR14335518	fecal ante mortem	2005-01-25		C
SRR14335519	MAP 240	USA	PRJNA725521	SAMN18881980	SRR14335519	fecal at slaughter	2008-03-05		C
SRR14335520	MAP 239	USA	PRJNA725521	SAMN18881979	SRR14335520	Ileum - IC Valve	2008-03-05		C
SRR14335521	MAP 238	USA	PRJNA725521	SAMN18881978	SRR14335521	Ileum 20cm from IC valve	2008-03-05		C
SRR14335522	MAP 237	USA	PRJNA725521	SAMN18881977	SRR14335522	fecal at slaughter	2008-02-12		C
SRR14335523	MAP 199	USA	PRJNA725521	SAMN18881976	SRR14335523	Pit grab sample	2007-07-09		C
SRR14335524	MAP 071	USA	PRJNA725521	SAMN18881949	SRR14335524	Lymph node 1	2005-04-04		C
SRR14335525	MAP 186	USA	PRJNA725521	SAMN18881975	SRR14335525	fecal ante mortem	2007-04-16		C
SRR14335526	MAP 178	USA	PRJNA725521	SAMN18881974	SRR14335526	Ileum - IC Valve	2006-10-24		C
SRR14335527	MAP 177	USA	PRJNA725521	SAMN18881973	SRR14335527	Ileum 20cm from IC valve	2006-10-24		C
SRR14335528	MAP 176	USA	PRJNA725521	SAMN18881972	SRR14335528	Lymph node 1	2006-10-24		C
SRR14335529	MAP 175	USA	PRJNA725521	SAMN18881971	SRR14335529	Ileum - IC Valve	2006-10-24		C
SRR14335530	MAP 174	USA	PRJNA725521	SAMN18881970	SRR14335530	Ileum 20cm from IC valve	2006-10-24		C
SRR14335531	MAP 173	USA	PRJNA725521	SAMN18881969	SRR14335531	Lymph node 2	2006-10-24		C
SRR14335532	MAP 172	USA	PRJNA725521	SAMN18881968	SRR14335532	Lymph node 1	2006-10-24		C
SRR14335533	MAP 149	USA	PRJNA725521	SAMN18881967	SRR14335533	Ileum - IC Valve	2006-07-16		C
SRR14335534	MAP 148	USA	PRJNA725521	SAMN18881966	SRR14335534	Ileum - IC Valve	2006-07-31		C
SRR14335535	MAP 017	USA	PRJNA725521	SAMN18881948	SRR14335535	Lymph node 1	2004-07-07		C
SRR14335536	MAP 147	USA	PRJNA725521	SAMN18881965	SRR14335536	Ileum 20cm from IC valve	2006-07-31		C
SRR14335537	MAP 146	USA	PRJNA725521	SAMN18881964	SRR14335537	Lymph node 2	2006-07-31		C
SRR14335538	MAP 145	USA	PRJNA725521	SAMN18881963	SRR14335538	Lymph node 1	2006-07-31		C
SRR14335539	MAP 137	USA	PRJNA725521	SAMN18881962	SRR14335539	Lymph node 2	2006-05-23		C
SRR14335540	MAP 136	USA	PRJNA725521	SAMN18881961	SRR14335540	Ileum 20cm from IC valve	2006-05-16		C
SRR14335541	MAP 135	USA	PRJNA725521	SAMN18881960	SRR14335541	Lymph node 1	2006-05-16		C
SRR14335542	MAP 134	USA	PRJNA725521	SAMN18881959	SRR14335542	Ileum - IC Valve	2006-05-03		C
SRR14335543	MAP 133	USA	PRJNA725521	SAMN18881958	SRR14335543	Ileum 20cm from IC valve	2006-05-03		C
SRR14335544	MAP 132	USA	PRJNA725521	SAMN18881957	SRR14335544	Lymph node 2	2006-05-03		C
SRR14335545	MAP 131	USA	PRJNA725521	SAMN18881956	SRR14335545	Lymph node 1	2006-05-03		C
SRR14335546	MAP 003	USA	PRJNA725521	SAMN18881947	SRR14335546	fecal ante mortem	2004-02-17		C
SRR14335547	MAP 001	USA	PRJNA725521	SAMN18881946	SRR14335547	fecal ante mortem	2004-02-17		C

## Sheet: Dataset 4
strain	alias	country	bioproject	biosample	assembly	isolation_date	INMV	MLSSR	type
FDAARGOS305	FDAARGOS_305	USA	PRJNA231221	SAMN06173318	GCF_002208705.2	1990-07-01	2	10	C
JII1961	JII-1961	Germany	PRJNA390765	SAMN07249768	GCF_002211525.1	2003-01-01	6	10	C
K10	K-10	USA	PRJNA91	SAMN02604086	GCF_000007865.1	01/07/1970	2	10	C
MAP4	MAP4	USA	PRJNA168471	SAMN02603716	GCF_000390085.1	1990-07-01	2	103	C
MAPKCN413	MAPK_CN4/13	South Korea	PRJNA505100	SAMN10410800	GCF_003815795.1	28/10/2014	68	68	B
MAPKCN715	MAPK_CN7/15	South Korea	PRJNA498906	SAMN10337859	GCF_003713025.1	28/10/2014	2	17	C
MAPKCN915	MAPK_CN9/15	South Korea	PRJNA498904	SAMN10337856	GCF_003713045.1	25/04/2014	2	7	C
MAPKJB1615	MAPK_JB16/15	South Korea	PRJNA505101	SAMN10410803	GCF_003815815.1	28/10/2014	68	29	B
MAPKJJ113	MAPK_JJ1/13	South Korea	PRJNA505099	SAMN10410790	GCF_003816035.1	28/10/2014	149	48	B
MAPTANUVASTNIndia2008	MAP/TANUVAS/TN/India/2008	India	PRJNA314834	SAMN04544372	GCF_001653355.1	05/05/2008	2	10	B
DSM44135	DSM 44135	Germany	PRJNA628963	SAMN14764132	GCF_013357385.1		33	24	C
42131	42-13-2	Japon	PRJDB10997	SAMD00268082	GCF_016749935.1	2010	2	66	C

## Sheet: Dataset 5
Assembly_accession_number	No. of contigs	No. of genes
GCF_000696715.1	50	4528
GCF_000696735.1	340	5212
GCF_000696755.1	156	5188
GCF_000696775.1	128	4726
GCF_000829075.1	2	4694
GCF_001583545.1	170	4865
GCF_001609865.1	187	5050
GCF_001609895.1	370	5060
GCF_001609905.1	201	4995
GCF_001609925.1	266	5016
GCF_001609945.1	340	5089
GCF_001609975.1	219	4963
GCF_001609985.1	278	5272
GCF_001610005.1	233	5386
GCF_001610035.1	171	4918
GCF_001610055.1	241	5461
GCF_001610065.1	178	4776
GCF_001610095.1	222	5215
GCF_001610105.1	195	4861
GCF_001610135.1	155	4794
GCF_001610145.1	480	5022
GCF_001610165.1	168	4855
GCF_001610185.1	167	4858
GCF_001610215.1	214	4958
GCF_001610235.1	243	5025
GCF_001610245.1	198	4739
GCF_001610265.1	597	4868
GCF_001610285.1	180	5042
GCF_001610315.1	175	4709
GCF_001610335.1	181	4711
GCF_001610355.1	207	4812
GCF_001610375.1	143	4704
GCF_001610395.1	155	4859
GCF_001610405.1	238	4799
GCF_001610435.1	501	5065
GCF_001610525.1	282	4823
GCF_001610545.1	185	4795
GCF_001610565.1	205	4919
GCF_001865635.4	3	4907
GCF_001936215.1	1	5181
GCF_001956335.1	499	4961
GCF_002089135.1	308	4669
GCF_002089155.1	326	5135
GCF_002089195.1	276	4745
GCF_002089215.1	389	4825
GCF_002089235.1	313	4939
GCF_002089255.1	399	5013
GCF_002089275.1	304	4899
GCF_002089295.1	484	4825
GCF_002089315.1	287	4900
GCF_002089335.1	342	4854
GCF_002089355.1	366	4917
GCF_002089375.1	162	4897
GCF_002089395.1	415	5482
GCF_002089415.1	327	5119
GCF_002089435.1	419	4920
GCF_002089455.1	328	5071
GCF_002089475.1	552	5070
GCF_002089495.1	272	4757
GCF_002089535.1	402	4805
GCF_002089555.1	376	4988
GCF_002089575.1	510	4830
GCF_002089595.1	268	4860
GCF_002089615.1	347	4802
GCF_002089635.1	327	5054
GCF_002089655.1	486	5219
GCF_002089675.1	295	5068
GCF_002089695.1	382	5205
GCF_002089715.1	413	4929
GCF_002089735.1	367	5487
GCF_002089755.1	242	4898
GCF_002089775.1	336	5083
GCF_002089795.1	299	5195
GCF_002089815.1	352	4959
GCF_002089835.1	294	5261
GCF_002089855.1	286	4939
GCF_002089875.1	322	4851
GCF_002089895.1	354	4960
GCF_002089915.1	295	5416
GCF_002089935.1	511	5167
GCF_002089955.1	226	4973
GCF_002089975.1	371	5366
GCF_002089995.1	262	4890
GCF_002090015.1	434	5478
GCF_002090035.1	377	5146
GCF_002201735.1	70	5069
GCF_002300575.1	331	4985
GCF_002304055.1	256	4780
GCF_002304065.2	1	5000
GCF_002304075.1	167	4929
GCF_002304095.1	214	5163
GCF_002304125.1	100	4796
GCF_002304145.1	236	4845
GCF_002304155.1	168	5325
GCF_002716905.3	4	4848
GCF_002716925.3	4	5316
GCF_002716965.3	3	4965
GCF_002894345.1	275	5278
GCF_002894715.1	167	4889
GCF_002894725.1	200	4796
GCF_002928225.1	162	4892
GCF_002928255.1	201	5253
GCF_002928265.1	385	5139
GCF_003122745.1	34	4992
GCF_003408535.1	3	4959
GCF_004345205.2	3	5030
GCF_005518015.1	3	4804
GCF_005518035.1	3	5003
GCF_005518055.1	5	5017
GCF_009002535.1	4	5363
GCF_900079425.1	216	4785
GCF_900079485.1	175	4845
GCF_900079545.1	199	4982
GCF_900079575.1	175	4785

## Sheet: Country_isolates
sample	country
PICSAR1	France
PICSAR10	France
PICSAR100	France
PICSAR101	France
PICSAR102	France
PICSAR103	France
PICSAR104	France
PICSAR105	France
PICSAR106	France
PICSAR107	France
PICSAR11	France
PICSAR110	France
PICSAR111	France
PICSAR113	France
PICSAR114	France
PICSAR116	France
PICSAR117	France
PICSAR118	France
PICSAR119	France
PICSAR120	France
PICSAR124	France
PICSAR124B	France
PICSAR127	France
PICSAR128	France
PICSAR13	France
PICSAR131	France
PICSAR132	France
PICSAR133	France
PICSAR135	France
PICSAR136	France
PICSAR138	France
PICSAR139	France
PICSAR14	France
PICSAR140	France
PICSAR141	France
PICSAR142	France
PICSAR143	France
PICSAR144	France
PICSAR145	France
PICSAR147	France
PICSAR148	France
PICSAR149	France
PICSAR15	France
PICSAR150	France
PICSAR153	France
PICSAR154	France
PICSAR157	France
PICSAR16	France
PICSAR160	France
PICSAR162	France
PICSAR163	France
PICSAR164	France
PICSAR165	France
PICSAR168	France
PICSAR168B	France
PICSAR17	France
PICSAR171	France
PICSAR172	France
PICSAR178	France
PICSAR179	France
PICSAR18	France
PICSAR180	France
PICSAR181	France
PICSAR182	France
PICSAR184	France
PICSAR188	France
PICSAR189	France
PICSAR19	France
PICSAR190	France
PICSAR191	France
PICSAR192	France
PICSAR193	France
PICSAR196	France
PICSAR197	France
PICSAR198	France
PICSAR2	France
PICSAR20	France
PICSAR200	France
PICSAR201	France
PICSAR202	France
PICSAR204	France
PICSAR205	France
PICSAR206	France
PICSAR208	France
PICSAR209	France
PICSAR21	France
PICSAR210	France
PICSAR211	France
PICSAR212	France
PICSAR213	France
PICSAR214	France
PICSAR215	France
PICSAR216	France
PICSAR218	France
PICSAR219	France
PICSAR22	France
PICSAR222	France
PICSAR223	France
PICSAR224	France
PICSAR225	France
PICSAR23	France
PICSAR230	France
PICSAR232	France
PICSAR235	France
PICSAR236	France
PICSAR238	France
PICSAR239	France
PICSAR24	France
PICSAR240	France
PICSAR242	France
PICSAR243	France
PICSAR245	France
PICSAR246	France
PICSAR247	France
PICSAR248	France
PICSAR249	France
PICSAR25	France
PICSAR250	France
PICSAR251	France
PICSAR252	France
PICSAR253	France
PICSAR254	France
PICSAR255	France
PICSAR26	France
PICSAR27	France
PICSAR28	France
PICSAR29	France
PICSAR3	France
PICSAR30	France
PICSAR32	France
PICSAR35	France
PICSAR36	France
PICSAR38	France
PICSAR39	France
PICSAR4	France
PICSAR42	France
PICSAR43	France
PICSAR44	France
PICSAR46	France
PICSAR47	France
PICSAR48	France
PICSAR49	France
PICSAR5	France
PICSAR50	France
PICSAR51	France
PICSAR52	France
PICSAR53	France
PICSAR55	France
PICSAR56	France
PICSAR58	France
PICSAR59	France
PICSAR6	France
PICSAR61	France
PICSAR62	France
PICSAR63	France
PICSAR64	France
PICSAR65	France
PICSAR66	France
PICSAR67	France
PICSAR68	France
PICSAR69	France
PICSAR7	France
PICSAR70	France
PICSAR71	France
PICSAR72	France
PICSAR73	France
PICSAR74	France
PICSAR75	France
PICSAR76	France
PICSAR77	France
PICSAR78	France
PICSAR79	France
PICSAR8	France
PICSAR80	France
PICSAR81	France
PICSAR85	France
PICSAR87	France
PICSAR9	France
PICSAR93	France
PICSAR94	France
PICSAR97	France
PICSAR98	France
Map1	France
Map139	France
Map14	France
Map140	France
Map159	France
Map187B	France
Map19	France
Map38	France
Map40	France
Map6	France
FDAARGOS305	USA
JII1961	Germany
K10	USA
MAP4	USA
MAPKCN413	South_Korea
MAPKCN715	South_Korea
MAPKCN915	South_Korea
MAPKJB1615	South_Korea
MAPKJJ113	South_Korea
MAPTANUVASTNIndia2008	India
DSM44135	Germany
42131	Japon
JIII386	Germany
S397	USA
Telford	Australia
ERR037957	Netherlands
ERR037958	Netherlands
ERR037960	Wales
ERR037961	England
ERR037963	England
ERR037964	Czech_Republic
ERR037965	Czech_Republic
ERR037967	Greece
ERR037977	Italy
ERR037978	Italy
ERR037980	Scotland
ERR037982	Scotland
ERR037983	Scotland
ERR037984	England
ERR037985	Ireland
ERR037986	Scotland
ERR038003	Netherlands
ERR038005	Netherlands
ERR038006	USA
ERR038007	UK
ERR038008	USA
ERR038009	Netherlands
ERR038010	USA
ERR038011	Netherlands
ERR038012	UK
ERR038013	Canada
ERR038014	UK
ERR038015	Argentina
ERR038016	Argentina
ERR038017	Venezuela
ERR038018	USA
ERR038024	Spain
ERR038026	Spain
ERR038027	Spain
ERR038029	Spain
ERR040080	Scotland
ERR040081	Norway
ERR040083	Czech_Republic
ERR040084	India
ERR040085	England
ERR045298	Scotland
ERR037384	Germany
ERR037385	UK
ERR037386	Norway
ERR037387	N_Ireland
ERR037388	Germany
ERR037389	Germany
ERR037390	Germany
ERR037391	Germany
ERR038004	Netherlands
ERR038630	Spain
ERR038620	N_Ireland
ERR038621	Spain
ERR038624	Spain
ERR038622	Spain
ERR037395	France
ERR037948	N_Ireland
ERR037949	Netherlands
ERR037954	Netherlands
ERR040075	England
ERR040076	Norway
ERR045295	Scotland
ERR045297	Scotland
ERR038619	N_Ireland
ERR038628	Spain
ERR038020	Spain
ERR038022	Spain
ERR038023	Spain
ERR038025	Spain
ERR248982	Scotland
ERR248983	Scotland
ERR248984	New_Zealand
ERR248985	New_Zealand
ERR248986	New_Zealand
ERR266514	Spain
ERR037392	France
ERR037393	France
ERR037951	Scotland
ERR037953	Scotland
ERR038626	Spain
ERR040082	England
ERR037987	Scotland
ERR037981	Scotland
ERR045296	Scotland
ERR037952	Wales
ERR037394	France
ERR038623	Spain
ERR037966	Argentina
ERR040077	England
ERR037971	Italy
ERR037972	Italy
ERR037973	Italy
ERR037974	England
ERR037975	Wales
ERR037976	Italy
ERR037988	Ireland
ERR037989	Ireland
ERR037990	Ireland
ERR037991	Norway
ERR037992	Scotland
ERR037993	Czech_Republic
ERR037994	Norway
ERR040078	Wales
ERR040079	Norway
ERR037956	Netherlands
ERR266515	Spain
ERR266518	New_Zealand
ERR037950	Netherlands
ERR038021	Spain
ERR038019	Spain
ERR038629	Spain
ERR037999	Scotland
ERR037998	England
ERR038028	Spain
ERR037995	Scotland
ERR037997	Scotland
ERR037996	Scotland
ERR038625	Spain
ERR038627	Spain
ERR038002	Faroe_Islands
ERR038001	Scotland
ERR038000	Scotland
ERR037979	Scotland
ERR037959	Netherlands
ERR037962	Czech_Republic
SRR12237016	Argentina
SRR12237017	Argentina
SRR3050003	Canada
SRR3050004	Canada
SRR3050005	Canada
SRR3050006	Canada
SRR3050007	Canada
SRR3050008	Canada
SRR3050009	Canada
SRR3050010	Canada
SRR3050011	Canada
SRR3050012	Canada
SRR3050013	Canada
SRR3050014	Canada
SRR3050015	Canada
SRR3050016	Canada
SRR3050017	Canada
SRR3050018	Canada
SRR3050019	Canada
SRR3050020	Canada
SRR3050021	Canada
SRR3050022	Canada
SRR3050023	Canada
SRR3050024	Canada
SRR3050025	Canada
SRR3050026	Canada
SRR3050027	Canada
SRR3050028	Canada
SRR3050029	Canada
SRR3050030	Canada
SRR3050031	Canada
SRR3050032	Canada
SRR3050033	Canada
SRR3050034	Canada
SRR3050035	Canada
SRR3050036	Canada
SRR3050037	Canada
SRR3050038	Canada
SRR3050039	Canada
SRR3050040	Canada
SRR3050041	Canada
SRR3050042	Canada
SRR3050043	Canada
SRR3050044	Canada
SRR3050045	Canada
SRR3050046	Canada
SRR3050047	Canada
SRR3050048	Canada
SRR3050049	Canada
SRR3050050	Canada
SRR3050051	Canada
SRR3050052	Canada
SRR3050053	Canada
SRR3050054	Canada
SRR3050055	Canada
SRR3050056	Canada
SRR3050057	Canada
SRR3050058	Canada
SRR3050059	Canada
SRR3050060	Canada
SRR3050061	Canada
SRR3050062	Canada
SRR3050063	Canada
SRR3050064	Canada
SRR3050065	Canada
SRR3050066	Canada
SRR3050067	Canada
SRR3050068	Canada
SRR3050069	Canada
SRR3050070	Canada
SRR1793661	Canada
SRR1793662	Canada
SRR1793663	Canada
SRR1793664	Canada
SRR1793665	Canada
SRR1793666	Canada
SRR1793667	Canada
SRR1793668	Canada
SRR1793669	Canada
SRR1793672	Canada
SRR1793673	Canada
SRR1793674	Canada
SRR1793675	Canada
SRR1793676	Canada
SRR1793677	Canada
SRR1793678	Canada
SRR1793679	Canada
SRR1793680	Canada
SRR1793681	Canada
SRR1793683	Canada
SRR1793684	Canada
SRR1793685	Canada
SRR1793686	Canada
SRR1793687	Canada
SRR1793688	Canada
SRR1793689	Canada
SRR1793690	Canada
SRR1793691	Canada
SRR1793693	Canada
SRR1793696	Canada
SRR1793697	Canada
SRR1793698	Canada
SRR1793699	Canada
SRR1793700	Canada
SRR1793701	Canada
SRR1793702	Canada
SRR1793703	Canada
SRR1793704	Canada
SRR1793705	Canada
SRR1793706	Canada
SRR1793707	Canada
SRR1793708	Canada
SRR1793709	Canada
SRR1793710	Canada
SRR1793711	Canada
SRR1793712	Canada
SRR1793713	Canada
SRR1793714	Canada
SRR1793715	Canada
SRR1793716	Canada
SRR1793717	Canada
SRR1793718	Canada
SRR1793719	Canada
SRR1793720	Canada
SRR1793721	Canada
SRR1793722	Canada
SRR1793723	Canada
SRR1793724	Canada
SRR1793725	Canada
SRR1793726	Canada
SRR1793727	Canada
SRR1793728	Canada
SRR1793729	Canada
SRR1793730	Canada
SRR1793731	Canada
SRR1793733	Canada
SRR1793734	Canada
SRR1793737	Canada
SRR1793738	Canada
SRR1793740	Canada
SRR1793741	Canada
SRR1793742	Canada
SRR1793743	Canada
SRR1793744	Canada
SRR1793745	Canada
SRR1793746	Canada
SRR1793747	Canada
SRR1793749	Canada
SRR1793750	Canada
SRR1793752	Canada
SRR1793753	Canada
SRR1793754	Canada
SRR1793755	Canada
SRR1793757	Canada
SRR1793758	Canada
SRR1793759	Canada
SRR1793760	Canada
SRR1793761	Canada
SRR1793762	Canada
SRR1793765	Canada
SRR1793766	Canada
SRR1793767	Canada
SRR1793769	Canada
SRR1793770	Canada
SRR1793771	Canada
SRR1793772	Canada
SRR5320594	Canada
SRR5320598	Canada
SRR5320595	Canada
SRR5320596	Canada
SRR5320597	Canada
SRR5320599	Canada
ERR4388993	Italy
SRR11838918	Australia
SRR11838919	Australia
SRR11838920	Australia
SRR11838921	Australia
SRR11838922	Australia
SRR11838923	Australia
SRR11838924	Australia
SRR11838925	Australia
SRR11838926	Australia
SRR11838927	Australia
SRR11838928	Australia
SRR11838929	Australia
SRR11838930	Australia
SRR11838931	Australia
SRR11838932	Australia
SRR11838933	Australia
SRR11838934	Australia
SRR11838935	Australia
SRR11838936	Australia
SRR11838937	Australia
SRR11838938	Australia
SRR11838939	Australia
SRR11838940	Australia
SRR11838941	Australia
SRR11838942	Australia
SRR11838943	Australia
SRR11838944	Australia
SRR11838945	Australia
SRR11838946	Australia
SRR11838947	Australia
SRR11838948	Australia
SRR11838949	Australia
SRR11838950	Australia
SRR11838951	Australia
SRR11838952	Australia
SRR11838953	Australia
SRR11838954	Australia
SRR11838955	Australia
SRR11838956	Australia
SRR11838957	Australia
SRR11838958	Australia
SRR11838959	Australia
SRR11838960	Australia
SRR11838961	Australia
SRR11838962	Australia
SRR11838963	Australia
SRR11838964	Australia
SRR11838965	Australia
SRR11838966	Australia
SRR11838967	Australia
SRR11838968	Australia
SRR11838969	Australia
SRR11838970	Australia
SRR11838971	Australia
SRR11838972	Australia
SRR11838973	Australia
SRR11838974	Australia
SRR11838975	Australia
SRR11838976	Australia
SRR11838977	Australia
SRR11838978	Australia
SRR11838979	Australia
SRR11838980	Australia
SRR11838981	Australia
SRR11838982	Australia
SRR11838983	Australia
SRR11838984	Australia
SRR11838985	Australia
SRR11838986	Australia
SRR11838987	Australia
SRR11838988	Australia
SRR11838989	Australia
SRR11838990	Australia
SRR11838991	Australia
SRR11838992	France
SRR11838993	Australia
SRR11838994	Australia
SRR11838995	Australia
SRR11838996	Australia
SRR11838997	Australia
SRR11838998	Australia
SRR11838999	Australia
SRR11839000	Australia
SRR11839001	Australia
SRR11839002	Australia
SRR11839003	Australia
SRR11839004	Australia
SRR11839005	Australia
SRR11839006	Australia
SRR11839007	Australia
SRR11839008	Australia
SRR11839009	Australia
SRR11839010	Australia
SRR11839011	Australia
SRR11839012	Australia
SRR11839013	Australia
SRR11839015	Australia
SRR11839016	Australia
SRR11839017	Australia
SRR11839018	Australia
SRR11839019	Australia
SRR11839020	Australia
SRR11839021	Australia
SRR11839022	Australia
SRR11839023	Australia
SRR11839024	Australia
SRR11839025	Australia
SRR11839026	Australia
SRR11839027	Australia
SRR11839028	Australia
SRR11839029	Australia
SRR11839030	Australia
SRR11839031	Australia
SRR11839032	Australia
SRR11839033	Australia
SRR11839034	Australia
SRR11839035	Australia
SRR11839036	Australia
SRR11839037	Australia
SRR11839039	Australia
SRR11839040	Australia
SRR11839041	Australia
SRR11839042	Australia
SRR11839043	Australia
SRR11839044	Australia
SRR11839045	Australia
SRR11839046	Australia
SRR11839047	Australia
SRR11839048	France
SRR11839050	France
SRR11839051	France
SRR11839052	Australia
SRR11839053	Australia
SRR11839054	Australia
SRR11839055	Australia
SRR11839056	Australia
SRR11839057	Australia
SRR11839058	Australia
SRR11839059	Australia
SRR11839060	Australia
SRR11839061	Australia
SRR11839062	Australia
SRR11839063	Australia
SRR11839064	France
SRR11839065	France
SRR11839066	France
SRR11839067	Australia
SRR11839068	Australia
SRR11839069	Australia
SRR11839070	Australia
SRR11839071	Australia
SRR11839072	Australia
SRR11839073	Australia
SRR11839074	Australia
SRR11839075	Australia
SRR11839076	Australia
SRR11839077	Australia
SRR11839078	Australia
SRR11839079	Australia
SRR11839080	Australia
SRR11839081	Australia
SRR11839082	Australia
SRR11839083	Australia
SRR11839084	Australia
SRR11839085	Australia
SRR11839086	Australia
SRR11839087	Australia
SRR11839088	Australia
SRR11839089	Australia
SRR11839090	Australia
SRR11839091	Australia
SRR11839092	Australia
SRR11839093	Australia
SRR11839094	Australia
SRR11839095	Australia
SRR11839096	Australia
SRR11839097	Australia
SRR11839098	Australia
SRR11839099	Australia
SRR11839100	Australia
SRR11839101	Australia
SRR11839102	Australia
SRR11839103	Australia
SRR11839104	Australia
SRR11839105	Australia
SRR11839106	Australia
SRR11839107	Australia
SRR11839108	Australia
SRR11839109	Australia
SRR11839110	Australia
SRR11839111	Australia
SRR11839112	Australia
SRR11839113	Australia
SRR11839114	Australia
SRR11839115	Australia
SRR11839116	Australia
SRR11839117	Australia
SRR11839118	Australia
SRR11839119	Australia
SRR11839120	Australia
SRR11839121	Australia
SRR11839122	Australia
SRR11839123	Australia
SRR11839124	Australia
SRR11839125	Australia
SRR11839126	Australia
SRR11839127	Australia
SRR11839128	Australia
SRR11839129	Australia
SRR11839130	Australia
SRR11839131	Australia
SRR11839132	Australia
SRR11839133	Australia
SRR11839135	Australia
SRR11839136	Australia
SRR11839137	Australia
SRR11839138	Australia
SRR11839139	Australia
SRR11839140	Australia
SRR11839141	Australia
SRR11839142	Australia
SRR11839143	Australia
SRR11839144	Australia
SRR11839145	Australia
SRR11839146	Australia
SRR11839147	Australia
SRR13395716	USA
SRR13395717	USA
SRR13395718	USA
SRR13395719	USA
SRR13395720	USA
SRR13395721	USA
SRR13395722	USA
SRR13395723	USA
SRR13395724	USA
SRR13395725	USA
SRR13395726	USA
SRR13395727	USA
SRR13395728	USA
SRR13395729	USA
SRR13395730	USA
SRR13395731	USA
SRR13395732	USA
SRR13395733	USA
SRR13395734	USA
SRR13395735	USA
SRR13395736	USA
SRR13395737	USA
SRR13395738	USA
SRR13395739	USA
SRR13395740	USA
SRR13395741	USA
SRR13395742	USA
SRR13395743	USA
SRR13395744	USA
SRR13395745	USA
SRR13395746	USA
SRR13395747	USA
SRR13395748	USA
SRR13395749	USA
SRR13395750	USA
SRR13395751	USA
SRR13395752	USA
SRR13395753	USA
SRR13395754	USA
SRR13395755	USA
SRR13395756	USA
SRR13395757	USA
SRR13395758	USA
SRR13395759	USA
SRR13395760	USA
SRR13395761	USA
SRR13395762	USA
SRR13395763	USA
SRR13395764	USA
SRR13395765	USA
SRR13395766	USA
SRR13395767	USA
SRR13395768	USA
SRR13395769	USA
SRR13395770	USA
SRR13395771	USA
SRR13395772	USA
SRR13395773	USA
SRR13395774	USA
SRR13395775	USA
SRR13395776	USA
SRR13395777	USA
SRR13395778	USA
SRR13395779	USA
SRR13395780	USA
SRR13395781	USA
SRR13395782	USA
SRR13395783	USA
SRR13395784	USA
SRR13395785	USA
SRR13395786	USA
SRR13395787	USA
SRR13395788	USA
SRR13395789	USA
SRR13395790	USA
SRR13395791	USA
SRR13395792	USA
SRR13395793	USA
SRR13395794	USA
SRR13395795	USA
SRR13395796	USA
SRR13395797	USA
SRR13395798	USA
SRR13395799	USA
SRR13395800	USA
SRR13395801	USA
SRR13395802	USA
SRR13395803	USA
SRR13395804	USA
SRR13395805	USA
SRR13395806	USA
SRR13395807	USA
SRR13395808	USA
SRR13395809	USA
SRR13395810	USA
SRR13395811	USA
SRR13395812	USA
SRR13395813	USA
SRR13395814	USA
SRR13395815	USA
SRR13395816	USA
SRR13395817	USA
SRR13395818	USA
SRR13395819	USA
SRR13395820	USA
SRR13395821	USA
SRR13395822	USA
SRR13395823	USA
SRR13395824	USA
SRR13395825	USA
SRR13395826	USA
SRR13395827	USA
SRR13395828	USA
SRR13395829	USA
SRR13395830	USA
SRR13395831	USA
SRR13395832	USA
SRR13395833	USA
SRR13395834	USA
SRR13395835	USA
SRR13395836	USA
SRR13395837	USA
SRR13395838	USA
SRR13395839	USA
SRR13395840	USA
SRR13395841	USA
SRR13395842	USA
SRR13395843	USA
SRR13395844	USA
SRR13395845	USA
SRR13395846	USA
SRR13395847	USA
SRR13395848	USA
SRR13395849	USA
SRR13395850	USA
SRR13395851	USA
SRR13395852	USA
SRR13395853	USA
SRR13395854	USA
SRR13395855	USA
SRR13395856	USA
SRR13395857	USA
SRR13395858	USA
SRR13395859	USA
SRR13395860	USA
SRR13395861	USA
SRR13395862	USA
SRR13395863	USA
SRR13395864	USA
SRR13395865	USA
SRR13395866	USA
SRR13395867	USA
SRR13395868	USA
SRR13395869	USA
SRR13395870	USA
SRR13395871	USA
SRR13395872	USA
SRR13395873	USA
SRR13395874	USA
SRR13395875	USA
SRR13395876	USA
SRR13395877	USA
SRR13395878	USA
SRR13395879	USA
SRR13395880	USA
SRR13395881	USA
SRR13395882	USA
SRR13395883	USA
SRR13395884	USA
SRR13395885	USA
SRR13395886	USA
SRR13395887	USA
SRR13395888	USA
SRR13395889	USA
SRR13395890	USA
SRR13395891	USA
SRR13395892	USA
SRR13395893	USA
SRR13395894	USA
SRR13395895	USA
SRR13395896	USA
SRR13395897	USA
SRR13395898	USA
SRR13395899	USA
SRR13395900	USA
SRR13395901	USA
SRR13395902	USA
SRR13395903	USA
SRR13395904	USA
SRR13395905	USA
SRR13395906	USA
SRR13395907	USA
SRR13395908	USA
SRR13395909	USA
SRR13395910	USA
SRR13395911	USA
SRR13395912	USA
SRR13395913	USA
SRR13395914	USA
SRR13395915	USA
SRR13395916	USA
SRR13395917	USA
SRR13395918	USA
SRR13395919	USA
SRR13395920	USA
SRR13395921	USA
SRR13395922	USA
SRR13395923	USA
SRR13395924	USA
SRR13395925	USA
SRR13395926	USA
SRR13395927	USA
SRR13395928	USA
SRR13395929	USA
SRR13395930	USA
SRR13395931	USA
SRR13395932	USA
SRR13395933	USA
SRR13395934	USA
SRR13395935	USA
SRR13395936	USA
SRR13395937	USA
SRR13395938	USA
SRR13395939	USA
SRR13395940	USA
SRR13395941	USA
SRR13395942	USA
SRR13395943	USA
SRR13395944	USA
SRR13395945	USA
SRR13395946	USA
SRR13395947	USA
SRR13395948	USA
SRR13395949	USA
SRR13395950	USA
SRR13395951	USA
SRR13395952	USA
SRR13395953	USA
SRR13395954	USA
SRR13395955	USA
SRR13395956	USA
SRR13395957	USA
SRR13395958	USA
SRR13395959	USA
SRR13395960	USA
SRR13395961	USA
SRR13395962	USA
SRR13395963	USA
SRR13395964	USA
SRR13395965	USA
SRR13395966	USA
SRR13395967	USA
SRR13395968	USA
SRR13395969	USA
SRR13395970	USA
SRR13395971	USA
SRR13395972	USA
SRR13395973	USA
SRR13395974	USA
SRR13395975	USA
SRR13395976	USA
SRR13395977	USA
SRR13395978	USA
SRR13395979	USA
SRR13395980	USA
SRR13395981	USA
SRR13395982	USA
SRR13395983	USA
SRR13395984	USA
SRR13395985	USA
SRR13395986	USA
SRR13395987	USA
SRR13395988	USA
SRR13395989	USA
SRR13395990	USA
SRR13395991	USA
SRR13395992	USA
SRR13395993	USA
SRR13395994	USA
SRR13395995	USA
SRR13395996	USA
SRR13395997	USA
SRR13395998	USA
SRR13395999	USA
SRR13396000	USA
SRR13396001	USA
SRR13396002	USA
SRR13396003	USA
SRR13396004	USA
SRR13396005	USA
SRR13396006	USA
SRR13396007	USA
SRR13396008	USA
SRR13396009	USA
SRR13396010	USA
SRR13396011	USA
SRR13396012	USA
SRR13396013	USA
SRR13396014	USA
SRR13396015	USA
SRR13396016	USA
SRR13396017	USA
SRR13396018	USA
SRR13396019	USA
SRR13396020	USA
SRR13396021	USA
SRR13396022	USA
SRR13396023	USA
SRR13396024	USA
SRR13396025	USA
SRR13396026	USA
SRR13396027	USA
SRR13396028	USA
SRR13396029	USA
SRR13396030	USA
SRR13396031	USA
SRR13396032	USA
SRR13396033	USA
SRR14335471	USA
SRR14335472	USA
SRR14335473	USA
SRR14335474	USA
SRR14335475	USA
SRR14335476	USA
SRR14335477	USA
SRR14335478	USA
SRR14335479	USA
SRR14335480	USA
SRR14335481	USA
SRR14335482	USA
SRR14335483	USA
SRR14335484	USA
SRR14335485	USA
SRR14335486	USA
SRR14335487	USA
SRR14335488	USA
SRR14335489	USA
SRR14335490	USA
SRR14335491	USA
SRR14335492	USA
SRR14335493	USA
SRR14335494	USA
SRR14335495	USA
SRR14335496	USA
SRR14335497	USA
SRR14335498	USA
SRR14335499	USA
SRR14335500	USA
SRR14335501	USA
SRR14335502	USA
SRR14335503	USA
SRR14335504	USA
SRR14335505	USA
SRR14335506	USA
SRR14335507	USA
SRR14335508	USA
SRR14335509	USA
SRR14335510	USA
SRR14335511	USA
SRR14335512	USA
SRR14335513	USA
SRR14335514	USA
SRR14335515	USA
SRR14335516	USA
SRR14335517	USA
SRR14335518	USA
SRR14335519	USA
SRR14335520	USA
SRR14335521	USA
SRR14335522	USA
SRR14335523	USA
SRR14335524	USA
SRR14335525	USA
SRR14335526	USA
SRR14335527	USA
SRR14335528	USA
SRR14335529	USA
SRR14335530	USA
SRR14335531	USA
SRR14335532	USA
SRR14335533	USA
SRR14335534	USA
SRR14335535	USA
SRR14335536	USA
SRR14335537	USA
SRR14335538	USA
SRR14335539	USA
SRR14335540	USA
SRR14335541	USA
SRR14335542	USA
SRR14335543	USA
SRR14335544	USA
SRR14335545	USA
SRR14335546	USA
SRR14335547	USA
