# Supplementary material for: Genetic Features of Mycobacterium avium subsp. paratuberculosis Strains Circulating in the West of France Deciphered by Whole-Genome Sequencing
Source: Microbiol Spectr. 2022 Nov 29;10(6):e03392-22. doi: 10.1128/spectrum.03392-22 (PMC9769990; doi:10.1128/spectrum.03392-22)
Supplement: Supplemental file 3 — Table S2. Download spectrum.03392-22-s0003.xlsx, XLSX file, 0.1 MB [file spectrum.03392-22-s0003.xlsx]

## Sheet: Soft Core
Gene	Annotation	No. isolates	No. sequences	Avg sequences per isolate	Genome Fragment	Order within Fragment	Min group size nuc	Max group size nuc	Avg group size nuc	No. short reads genomes	No. complete genomes	PICSAR208	PICSAR21	PICSAR246	PICSAR76	PICSAR190	PICSAR1	PICSAR10	PICSAR100	PICSAR102	PICSAR103	PICSAR104	PICSAR106	PICSAR107	PICSAR11	PICSAR110	PICSAR111	PICSAR113	PICSAR117	PICSAR118	PICSAR119	PICSAR120	PICSAR124B	PICSAR124	PICSAR13	PICSAR131	PICSAR132	PICSAR135	PICSAR136	PICSAR14	PICSAR140	PICSAR141	PICSAR143	PICSAR145	PICSAR147	PICSAR148	PICSAR15	PICSAR154	PICSAR157
group_3891	hypothetical protein	151	151	1	1	4530	309	699	695.042	135	16	1	1	1	1	1	1	1	1	1	0	1	1	1	1	1	1	1	1	1	1	1	1	1	1	1	1	1	1	1	1	1	1	1	1	1	1	1	1
group_3831	hypothetical protein	151	151	1	1	4466	162	162	162	135	16	1	1	1	0	1	1	1	1	1	0	1	1	1	1	1	1	1	1	1	1	1	1	1	1	1	1	1	1	1	1	1	1	1	1	1	1	1	1
scmP	N-acetylcysteine deacetylase;amidohydrolase;N-acetyldiaminopimelate deacetylase	151	151	1	1	4050	810	1275	1266.22	136	15	1	1	1	1	1	1	1	1	1	0	1	1	1	1	1	1	1	1	1	1	1	1	1	1	1	1	1	1	1	1	1	1	1	1	1	1	1	1
group_3300	hypothetical protein	151	151	1	1	3866	387	387	387	135	16	1	1	1	1	1	1	1	1	0	0	1	1	1	1	1	1	1	1	1	1	1	1	1	1	1	1	1	1	1	1	1	1	1	1	1	1	1	1
group_3159	HIT family protein	151	151	1	1	3706	435	435	435	135	16	1	1	1	1	1	1	1	1	1	1	1	1	1	1	1	1	1	1	1	1	1	1	1	1	1	1	1	1	1	1	1	1	1	1	1	1	1	1
rsbW	Anti-sigma-F factor RsbW	151	151	1	1	3689	438	438	438	135	16	1	1	1	1	1	1	1	1	1	0	1	1	1	1	1	1	1	1	1	1	1	1	1	1	1	1	1	1	1	1	1	1	0	1	1	1	1	1
group_2879	RND family transporter	151	151	1	1	3381	510	510	510	135	16	1	1	1	1	1	1	1	1	1	0	1	1	1	1	1	0	1	1	1	1	1	1	1	1	1	1	1	1	1	1	1	1	1	1	1	1	1	1
group_2867	DUF4190 domain-containing protein;hypothetical protein	151	151	1	1	3368	210	597	248.84	135	16	1	1	1	1	1	1	1	1	1	1	1	1	1	1	1	1	1	1	1	1	1	1	1	1	0	1	1	1	1	1	1	1	1	1	1	1	1	1
group_2848	phenolic acid decarboxylase	151	151	1	1	3342	519	519	519	135	16	1	1	1	1	1	1	1	1	1	1	1	1	1	1	1	1	1	1	1	1	1	1	1	1	1	1	1	1	1	1	1	0	1	1	1	1	1	1
group_2741	DUF1003 domain-containing protein	151	151	1	1	3217	543	543	543	136	15	1	1	1	1	1	1	1	1	1	0	1	1	1	1	1	1	1	1	1	1	1	1	1	1	1	1	1	1	1	1	1	1	1	1	1	1	1	1
group_2656	hypothetical protein	151	152	1.00662	1	3117	324	1026	1016.96	135	16	1	1	1	1	1	1	1	1	1	1	1	1	1	1	1	1	1	1	1	1	1	1	1	1	1	1	1	1	1	1	1	1	1	1	1	1	1	1
group_2525	PPE family protein;hypothetical protein	151	151	1	1	2970	141	2367	1219.58	136	15	1	1	1	1	1	1	1	1	1	0	1	1	1	1	1	1	1	1	1	1	1	1	1	1	1	1	1	1	1	1	1	1	1	1	1	1	1	1
group_2487	bifunctional folylpolyglutamate synthase/dihydrofolate synthase;hypothetical protein	151	152	1.00662	1	2930	180	1488	1385.88	136	15	1	1	1	1	1	1	1	1	1	0	1	1	1	1	1	1	1	1	1	1	1	1	1	1	1	1	1	1	1	1	1	1	1	1	1	1	1	1
group_2261	response regulator transcription factor	151	151	1	1	2667	654	654	654	135	16	1	1	1	1	1	1	1	1	1	1	1	1	1	1	1	1	1	1	1	1	1	1	1	1	1	1	1	1	1	1	1	0	1	1	1	1	1	1
group_2196	hypothetical protein	151	151	1	1	2598	873	918	873.298	135	16	1	1	1	1	1	1	1	1	1	1	0	1	1	1	1	1	1	1	1	1	1	1	1	1	1	1	1	1	1	1	1	1	1	1	1	1	1	1
rlmB	23S rRNA (guanosine(2251)-2'-O)-methyltransferase RlmB;hypothetical protein	151	154	1.01987	1	2502	120	930	809.084	135	16	1	1	1	1	1	1	1	1	1	1	1	1	1	1	1	1	0	1	1	1	1	1	1	1	1	1	1	1	1	1	1	1	1	1	1	1	1	1
group_1984	histidine phosphatase family protein	151	151	1	1	2334	714	714	714	135	16	1	1	1	1	1	1	1	1	1	1	1	1	1	1	1	1	1	1	0	1	1	1	1	1	1	1	1	1	1	1	1	1	1	1	1	1	1	1
group_1942	response regulator transcription factor	151	151	1	1	2287	723	723	723	135	16	1	1	1	1	1	1	1	1	1	1	1	1	1	1	1	1	1	1	1	1	1	1	1	1	1	1	1	1	1	1	1	1	1	1	1	1	1	1
group_1773	F0F1 ATP synthase subunit A	151	151	1	1	2089	759	759	759	136	15	1	1	1	1	1	1	1	1	1	0	1	1	1	1	1	1	1	1	1	1	1	1	1	1	1	1	1	1	1	1	1	1	1	1	1	1	1	1
group_1748	UDP-N-acetylmuramoyl-L-alanyl-D-glutamate--2 6-diaminopimelate ligase	151	151	1	1	2060	1314	1563	1561.36	135	16	1	1	1	1	1	1	1	1	1	0	1	1	1	1	1	1	1	1	1	1	0	1	1	1	1	1	1	1	1	1	1	1	1	1	1	1	1	1
ndk	nucleoside-diphosphate kinase	151	151	1	1	1929	411	495	411.553	136	15	1	1	1	1	1	1	1	1	1	0	1	1	1	1	1	1	1	1	1	1	1	1	1	1	1	1	1	1	1	1	1	1	1	1	1	1	1	1
meaB_1	methylmalonyl Co-A mutase-associated GTPase MeaB	151	151	1	1	1596	888	888	888	135	16	1	1	1	1	1	1	1	1	1	1	1	1	1	1	1	1	1	1	1	1	1	1	1	1	1	1	1	1	1	1	1	0	1	1	1	1	1	1
group_1323	alpha/beta hydrolase	151	151	1	1	1582	891	891	891	135	16	1	1	1	1	1	1	1	1	1	0	1	1	1	1	1	1	1	1	1	1	1	1	1	1	1	1	1	1	1	1	1	1	1	1	1	1	1	1
group_1316	dehydrogenase	151	151	1	1	1575	894	894	894	135	16	1	1	1	1	1	1	1	1	1	1	1	1	1	1	1	1	1	1	1	1	1	1	1	1	1	1	1	1	1	1	1	0	1	1	1	1	1	1
group_1286	hypothetical protein	151	151	1	1	1537	906	906	906	135	16	1	1	1	1	1	1	1	1	1	0	1	1	1	1	1	1	1	1	1	1	1	1	1	1	1	1	1	1	1	1	1	1	1	1	1	1	1	1
group_1227	alpha/beta hydrolase	151	151	1	1	1467	927	927	927	136	15	1	1	1	1	1	1	1	1	1	0	1	1	1	1	1	1	1	1	1	1	1	1	1	1	1	1	1	1	1	1	1	1	1	1	1	1	1	1
group_1088	hypothetical protein	151	151	1	1	1311	999	999	999	136	15	1	1	1	1	1	1	1	1	1	1	1	1	1	1	1	1	1	1	1	1	1	1	1	1	1	1	1	1	1	1	1	1	1	1	1	1	1	1
group_853	hypothetical protein	151	169	1.11921	1	1033	156	1443	566.325	135	16	1	1	1	1	1	1	1	1	1	1	1	1	1	1	1	1	1	1	1	1	1	1	1	1	1	1	1	1	1	1	1	1	1	1	1	1	1	1
group_832	bifunctional RNase H/acid phosphatase	151	151	1	1	1009	1134	1134	1134	135	16	1	1	1	1	1	1	1	1	1	0	1	1	1	1	1	1	1	1	1	1	1	1	1	1	1	1	1	1	1	1	1	1	1	1	1	1	1	1
group_816	thiolase family protein	151	151	1	1	990	1143	1143	1143	135	16	1	1	1	1	1	1	1	1	1	1	1	1	1	1	1	1	1	1	1	1	1	1	1	1	1	1	1	1	1	1	1	0	1	1	1	1	1	1
group_744	ATP-binding protein	151	151	1	1	912	1170	1170	1170	135	16	1	1	1	1	1	1	1	1	1	1	1	1	1	1	1	1	1	1	1	1	1	1	1	1	1	1	1	1	1	1	1	0	1	1	1	1	1	1
group_497	hypothetical protein	151	151	1	1	622	1314	1314	1314	136	15	1	1	1	1	1	1	1	1	1	0	1	1	1	1	1	1	1	1	1	1	1	1	1	1	1	1	1	1	1	1	1	1	1	1	1	1	1	1
group_334	FAD-dependent oxidoreductase	151	151	1	1	438	1476	1476	1476	135	16	1	1	1	1	1	1	1	1	1	0	1	1	1	1	1	1	1	1	1	1	1	1	1	1	1	1	1	1	1	1	1	1	1	1	1	1	1	1
group_33	circularly permuted type 2 ATP-grasp protein	151	151	1	1	46	2667	2667	2667	136	15	1	1	1	1	1	1	1	1	1	0	1	1	1	1	1	1	1	1	1	1	1	1	1	1	1	1	1	1	1	1	1	1	1	1	1	1	1	1
group_3836	hypothetical protein	150	150	1	1	4471	159	159	159	137	13	1	1	1	1	1	1	1	1	1	1	1	1	1	1	1	1	1	1	1	1	1	1	1	1	1	1	1	1	1	1	1	1	1	1	1	1	1	1
group_3737	hypothetical protein	150	150	1	1	4364	204	204	204	137	13	1	1	1	1	1	1	1	1	1	1	1	1	1	1	1	1	1	1	1	1	1	1	1	1	1	1	1	1	1	1	1	1	1	1	1	1	1	1
group_2872	hypothetical protein	150	152	1.01333	1	3374	246	1446	1220.14	134	16	1	1	1	1	1	1	0	1	1	1	1	0	1	1	1	1	1	1	1	1	1	1	1	1	1	1	1	1	1	1	1	1	1	1	1	1	1	1
group_2660	hypothetical protein	150	229	1.52667	1	3122	111	1197	398.921	134	16	1	1	1	1	0	1	1	1	1	1	1	1	1	1	1	1	1	1	1	1	1	1	1	1	1	1	1	1	1	1	1	1	1	1	1	1	1	1
group_2647	DUF4233 domain-containing protein	150	150	1	1	3107	303	378	372.536	135	15	1	1	1	1	1	1	1	1	1	0	1	1	1	1	1	1	1	1	1	1	1	1	1	1	1	1	1	1	1	1	1	1	1	1	1	1	1	1
group_2390	TetR/AcrR family transcriptional regulator	150	150	1	1	2817	624	624	624	137	13	1	1	1	1	1	1	1	1	1	1	1	1	1	1	1	1	1	1	1	1	1	1	1	1	1	1	1	1	1	1	1	1	1	1	1	1	1	1
group_1306	hypothetical protein	150	150	1	1	1564	900	900	900	134	16	1	1	1	1	1	1	1	1	1	1	1	1	1	1	1	1	1	1	1	1	1	1	1	1	1	1	1	1	1	1	1	1	1	1	1	1	1	1
group_3671	hypothetical protein	149	149	1	1	4292	234	234	234	136	13	1	1	1	1	1	1	1	1	1	0	1	1	1	1	1	1	1	1	1	1	1	1	1	1	1	1	1	1	1	1	1	1	1	1	1	1	1	1
group_3253	hypothetical protein	149	149	1	1	3812	405	405	405	136	13	1	1	1	1	1	1	1	1	1	0	1	1	1	1	1	1	1	1	1	1	1	1	1	1	1	1	1	1	1	1	1	1	1	1	1	1	1	1
group_2994	transglycosylase family protein;hypothetical protein	149	166	1.11409	1	3519	132	660	423.965	134	15	1	1	1	1	1	1	1	1	1	1	1	1	1	1	0	1	1	1	1	1	1	1	0	1	1	1	1	1	1	1	1	1	1	1	1	1	1	1
group_2731	MFS transporter	149	149	1	1	3206	822	1092	1090.2	136	13	1	1	1	1	1	1	1	1	1	0	1	1	1	1	1	1	1	1	1	1	1	1	1	1	1	1	1	1	1	1	1	1	1	1	1	1	1	1
group_2697	sirohydrochlorin chelatase	149	149	1	1	3170	552	552	552	136	13	1	1	1	1	1	1	1	1	1	0	1	1	1	1	1	1	1	1	1	1	1	1	1	1	1	1	1	1	1	1	1	1	1	1	1	1	1	1
group_2295	hypothetical protein;ATP-dependent helicase	149	149	1	1	2705	534	4641	4585.38	136	13	1	1	1	1	1	1	1	1	1	0	1	1	1	1	1	1	1	1	1	1	1	1	1	1	1	1	1	1	1	1	1	1	1	1	1	1	1	1
group_1272	hypothetical protein	149	149	1	1	1521	912	912	912	133	16	1	1	1	1	1	1	0	1	1	1	1	1	1	1	1	1	1	1	1	1	1	1	1	1	1	1	1	1	1	1	1	1	1	1	1	1	1	1
pknD	Serine/threonine-protein kinase PknD	149	149	1	1	832	1206	1206	1206	136	13	1	1	1	1	1	1	1	1	1	0	1	1	1	1	1	1	1	1	1	1	1	1	1	1	1	1	1	1	1	1	1	1	1	1	1	1	1	1
group_514	hypothetical protein	149	149	1	1	642	225	435	372.123	134	15	1	1	1	1	1	1	1	1	1	1	1	1	1	1	1	1	1	1	1	1	1	1	1	1	1	1	1	1	1	1	1	1	1	1	1	1	1	1
dhbF_3	non-ribosomal peptide synthetase;Dimodular nonribosomal peptide synthase	149	149	1	1	71	2097	6456	2221.64	136	13	1	1	1	1	1	1	1	1	1	0	1	1	1	1	1	1	1	1	1	1	1	1	1	1	1	1	1	1	1	1	1	1	1	1	1	1	1	1
group_2906	HNH endonuclease	148	148	1	1	3418	171	1248	1233.58	132	16	1	1	1	1	1	1	1	1	1	1	1	1	1	1	1	1	1	1	0	1	1	1	1	1	1	1	1	1	1	1	1	1	1	1	1	1	0	1
group_2878	hypothetical protein;type II secretion system F family protein	148	148	1	1	3380	423	861	787.901	132	16	1	1	1	1	1	1	1	1	1	1	1	1	1	1	1	1	1	1	1	1	1	1	1	1	1	1	1	1	1	1	0	1	1	1	1	0	1	1
group_2734	hypothetical protein	148	148	1	1	3209	963	1389	1066.55	133	15	1	1	1	1	1	1	1	1	1	1	1	1	1	1	1	1	1	1	0	1	1	1	1	1	1	1	1	1	1	1	1	1	0	1	1	1	1	1
group_2355	non-ribosomal peptide synthetase	148	148	1	1	2773	3882	4608	4598.26	136	12	1	1	1	1	1	1	1	1	1	0	1	1	1	1	1	1	1	1	1	1	1	1	1	1	1	1	1	1	1	1	1	1	1	1	1	1	1	1
group_166	hypothetical protein	148	148	1	1	236	1734	1734	1734	132	16	1	1	1	1	1	1	1	1	1	1	1	1	1	1	1	1	1	1	1	1	1	1	1	1	1	1	1	1	1	1	1	1	1	1	1	0	1	1
hldD	hypothetical protein;ADP-L-glycero-D-manno-heptose-6-epimerase	147	147	1	1	3135	249	471	462.269	135	12	1	1	1	1	1	1	0	1	1	0	1	1	1	1	1	1	1	1	1	1	1	1	1	1	1	1	1	1	1	1	1	1	1	1	1	1	1	1
recB_2	RecBCD enzyme subunit RecB	147	147	1	1	994	1137	1137	1137	135	12	1	1	1	1	1	1	1	1	1	0	1	1	1	1	1	1	1	1	1	1	1	1	1	1	1	1	1	1	1	1	1	1	1	1	1	1	1	1
group_53	non-ribosomal peptide synthetase	147	147	1	1	75	2103	4383	4367.59	135	12	1	1	1	1	1	1	1	1	1	0	1	1	1	1	1	1	1	1	1	1	1	1	1	1	1	1	1	1	1	1	1	1	1	1	1	1	1	1
group_3016	IS110 family transposase;hypothetical protein	146	398	2.72603	1	3545	741	1425	1199.15	130	16	1	1	1	1	1	1	1	1	1	1	0	1	1	1	1	1	1	1	1	1	1	1	1	1	1	0	0	1	1	1	1	1	1	1	1	1	1	1
group_1992	hypothetical protein	146	146	1	1	2344	108	165	109.171	132	14	1	1	1	1	1	1	1	1	1	1	1	1	1	1	1	1	1	1	1	1	1	1	1	1	1	1	1	1	1	1	1	1	1	1	1	1	1	1
group_1916	hypothetical protein	146	146	1	1	2258	135	135	135	130	16	0	1	1	1	1	1	1	1	1	1	1	1	1	1	1	1	1	1	1	1	1	1	1	1	1	0	1	1	1	1	1	1	1	1	1	1	1	1
group_1895	hypothetical protein	146	146	1	1	2233	732	732	732	130	16	1	1	1	1	0	1	1	1	1	1	1	1	1	1	1	1	1	1	1	1	1	1	1	1	0	1	1	1	1	1	1	1	1	1	1	1	1	1
[truncated: 115 more columns]

## Sheet: Shell
Gene	Annotation	No. isolates	No. sequences	Avg sequences per isolate	Genome Fragment	Order within Fragment	Min group size nuc	Max group size nuc	Avg group size nuc	No. short reads genomes	No. complete genomes	PICSAR208	PICSAR21	PICSAR246	PICSAR76	PICSAR190	PICSAR1	PICSAR10	PICSAR100	PICSAR102	PICSAR103	PICSAR104	PICSAR106	PICSAR107	PICSAR11	PICSAR110	PICSAR111	PICSAR113	PICSAR117	PICSAR118	PICSAR119	PICSAR120	PICSAR124B	PICSAR124	PICSAR13	PICSAR131	PICSAR132	PICSAR135	PICSAR136	PICSAR14	PICSAR140	PICSAR141	PICSAR143	PICSAR145	PICSAR147	PICSAR148	PICSAR15	PICSAR154	PICSAR157
group_2551	hypothetical protein;PPE family protein	145	145	1	1	3000	234	1131	702.807	132	13	1	1	0	1	1	1	1	1	1	1	1	1	1	1	1	1	1	1	1	1	1	1	0	1	1	1	1	1	1	1	1	1	1	1	1	1	1	1
group_377	NAD(P)(+) transhydrogenase (Re/Si-specific) subunit beta	145	145	1	1	486	1425	1425	1425	129	16	1	1	1	1	1	1	1	1	1	0	1	1	0	1	1	1	1	1	1	1	1	1	1	1	1	1	1	1	1	1	1	1	1	1	1	1	1	1
group_738	hypothetical protein;HAMP domain-containing histidine kinase	144	151	1.04861	1	906	285	1458	1086.68	128	16	1	1	1	1	1	1	1	1	1	1	1	1	1	1	1	1	1	1	1	1	1	1	1	1	1	1	1	1	1	1	1	1	1	1	1	1	1	1
group_2055	ComEC/Rec2 family competence protein;hypothetical protein	143	143	1	1	2423	96	1557	135.449	131	12	1	1	1	1	1	1	1	1	1	0	1	1	0	1	1	1	1	1	1	1	1	1	1	1	1	1	1	1	1	1	1	1	1	1	1	1	1	1
group_2515	LpqN/LpqT family lipoprotein;hypothetical protein	141	146	1.03546	1	2960	141	1125	789.884	125	16	1	1	0	1	1	1	1	1	1	1	1	1	0	1	1	1	1	1	0	1	1	1	1	1	1	1	1	0	1	1	1	1	1	1	1	1	1	1
rsdA	Anti-sigma-D factor RsdA;hypothetical protein	140	140	1	1	3423	795	813	795.142	124	16	1	1	1	1	1	1	0	1	1	1	1	1	0	1	1	1	1	1	0	1	1	1	1	1	1	1	1	1	0	1	1	1	1	1	1	1	1	1
group_3915	hypothetical protein	136	136	1	2	6	267	267	267	136	0	1	1	1	1	1	1	1	1	1	1	1	1	1	1	1	1	1	1	1	1	1	1	1	1	1	1	1	1	1	1	1	1	1	1	1	1	1	1
group_3914	hypothetical protein	136	136	1	2	5	711	711	711	136	0	1	1	1	1	1	1	1	1	1	1	1	1	1	1	1	1	1	1	1	1	1	1	1	1	1	1	1	1	1	1	1	1	1	1	1	1	1	1
group_3911	hypothetical protein	136	136	1	2	2	1530	1530	1530	136	0	1	1	1	1	1	1	1	1	1	1	1	1	1	1	1	1	1	1	1	1	1	1	1	1	1	1	1	1	1	1	1	1	1	1	1	1	1	1
group_3061	hypothetical protein	136	136	1	1	3595	468	468	468	123	13	1	1	1	1	0	1	1	1	1	0	1	1	1	1	1	1	1	1	1	1	1	1	0	1	1	1	1	1	1	1	1	1	1	0	1	1	1	1
group_3913	hypothetical protein	135	135	1	2	4	507	2193	1384.47	135	0	1	1	1	1	1	1	1	1	1	1	1	1	1	1	1	1	1	1	1	1	1	1	1	1	1	1	1	1	1	1	1	1	1	1	1	1	1	1
group_3018	IS481 family transposase;IS481-like element ISMav2 family transposase	135	154	1.14074	1	3547	180	1173	1135.37	119	16	1	1	1	1	1	1	1	1	1	1	1	1	1	1	1	1	1	0	1	1	0	1	0	1	0	1	1	1	1	1	1	1	1	1	0	1	1	1
group_3916	beta-ketoacyl-ACP synthase	134	134	1	3	1	627	627	627	134	0	1	1	1	1	1	1	0	1	1	1	1	1	1	1	1	1	1	1	1	1	1	1	1	1	1	1	1	1	1	1	1	1	1	1	1	1	1	1
group_3036	hypothetical protein	134	134	1	1	3565	477	477	477	132	2	1	1	0	1	1	1	1	1	1	0	1	1	1	1	1	1	1	1	1	1	1	1	1	1	1	1	1	1	1	1	1	1	1	1	1	1	1	1
group_2054	hypothetical protein	127	127	1	1	2422	303	582	415.952	111	16	1	1	1	1	0	1	1	1	1	1	1	1	0	1	1	1	1	1	1	1	0	1	1	1	1	1	1	1	1	1	0	1	1	1	1	0	1	1
group_2649	transglycosylase family protein	124	124	1	1	3110	225	531	264.484	108	16	1	1	1	1	1	1	1	1	1	1	1	0	0	1	1	0	0	1	0	1	0	1	1	0	1	0	1	1	1	1	1	1	1	1	1	1	1	1
group_3910	hypothetical protein	120	120	1	2	1	372	372	372	120	0	1	1	0	1	1	1	1	1	1	1	1	1	0	1	1	1	1	1	0	1	1	1	1	1	1	0	1	1	0	1	1	1	1	1	1	1	1	0
group_3406	hypothetical protein	120	120	1	1	3989	339	339	339	120	0	1	1	1	0	1	1	1	1	1	1	1	1	1	1	1	1	1	1	1	1	1	0	1	1	0	1	1	1	1	0	1	1	1	1	1	1	1	0
group_763	hypothetical protein	120	120	1	1	932	1167	1167	1167	118	2	1	1	1	1	1	1	1	1	1	1	1	1	1	1	1	1	1	1	1	1	1	1	0	1	1	1	1	1	1	1	1	1	1	1	0	1	1	1
group_3853	hypothetical protein	118	118	1	1	4489	141	141	141	118	0	1	1	1	0	1	1	1	1	1	1	1	1	1	1	1	1	1	1	1	1	1	0	1	1	0	1	1	1	1	0	1	1	1	1	1	1	1	0
group_3001	hypothetical protein	118	118	1	1	3526	309	591	383.542	118	0	1	1	1	0	1	1	1	1	1	1	1	1	1	1	1	1	1	1	1	1	1	0	1	1	0	1	1	1	1	0	1	1	1	1	1	1	1	0
group_2944	HNH endonuclease	116	116	1	1	3466	255	1425	1092.95	100	16	1	1	1	1	1	0	0	1	1	1	1	0	0	0	0	1	1	1	0	1	0	1	0	1	1	1	1	1	1	1	1	1	1	0	1	1	1	0
group_969	hypothetical protein	91	108	1.18681	1	1168	174	174	174	91	0	1	1	1	1	1	1	1	0	1	0	1	1	1	1	0	0	1	0	1	1	1	0	0	0	0	1	0	1	1	1	0	1	0	1	0	1	0	0
group_672	hypothetical protein	87	87	1	1	833	1206	1206	1206	87	0	1	0	0	0	0	1	1	0	0	0	1	1	0	1	1	1	1	0	1	1	1	0	0	0	0	1	1	1	1	0	1	0	1	1	0	0	1	1
group_3175	hypothetical protein	79	79	1	1	3725	432	432	432	79	0	0	0	0	0	0	1	0	1	0	0	1	0	0	1	1	1	1	1	1	1	1	1	0	1	0	1	1	0	1	0	1	0	0	1	0	1	1	1
group_3535	hypothetical protein	75	75	1	1	4139	294	294	294	75	0	0	1	1	0	1	0	1	0	0	1	1	1	1	1	1	1	1	0	1	0	1	0	0	0	0	1	0	0	0	0	0	1	1	0	0	0	1	1
group_3912	hypothetical protein	71	71	1	2	3	156	549	205.125	71	0	0	0	0	0	1	0	1	1	1	0	1	0	0	1	1	1	0	1	0	0	0	1	1	1	1	0	1	0	1	0	1	0	1	1	1	1	1	1
group_3739	hypothetical protein	64	64	1	1	4366	204	204	204	64	0	0	0	0	0	0	1	1	0	0	0	0	0	1	1	1	1	1	0	1	1	1	0	1	0	0	1	0	1	0	0	1	0	0	0	0	1	1	1
group_3917	IS481-like element ISMav2 family transposase	60	60	1	4	1	885	885	885	60	0	0	0	0	0	0	0	0	1	0	0	1	0	1	0	1	0	0	1	0	0	1	0	1	0	1	1	1	1	1	0	1	1	0	1	1	0	1	0
group_1689	hypothetical protein	59	59	1	1	1990	984	2706	1749.33	57	2	0	0	1	1	0	1	1	1	1	1	1	0	1	1	1	0	0	0	1	1	0	0	0	0	0	0	1	1	1	0	0	0	0	1	0	0	0	0
group_3783	hypothetical protein	57	57	1	1	4414	186	186	186	57	0	0	1	1	0	1	0	1	1	0	0	0	0	0	0	0	1	1	0	0	1	1	1	0	1	0	1	0	1	1	0	1	1	1	1	0	0	1	1
group_3602	hypothetical protein	57	57	1	1	4216	267	267	267	57	0	0	1	1	0	1	0	1	1	0	0	0	0	0	0	0	1	1	0	0	1	1	1	0	1	0	1	0	1	1	0	1	1	1	1	0	0	1	1
group_2612	hypothetical protein	57	57	1	1	3066	573	573	573	57	0	0	1	1	0	1	0	1	1	0	0	0	0	0	0	0	1	1	0	0	1	1	1	0	1	0	1	0	1	1	0	1	1	1	1	0	0	1	1
group_3694	hypothetical protein	54	54	1	1	4316	225	225	225	54	0	0	0	1	1	0	1	1	1	1	1	1	0	1	1	1	0	0	0	1	0	0	0	0	0	0	0	1	1	1	0	0	0	0	1	0	0	0	0
group_3596	hypothetical protein	54	54	1	1	4208	270	270	270	54	0	0	0	1	1	0	1	1	1	1	1	1	0	1	1	1	0	0	0	1	0	0	0	0	0	0	0	1	1	1	0	0	0	0	1	0	0	0	0
group_3595	hypothetical protein	54	54	1	1	4207	270	270	270	54	0	0	0	1	1	0	1	1	1	1	1	1	0	1	1	1	0	0	0	1	0	0	0	0	0	0	0	1	1	1	0	0	0	0	1	0	0	0	0
group_2570	hypothetical protein	54	54	1	1	3021	1941	2832	2815.5	54	0	0	0	1	1	0	1	1	1	1	1	1	0	1	1	1	0	0	0	1	0	0	0	0	0	0	0	1	1	1	0	0	0	0	1	0	0	0	0
group_1253	hypothetical protein	54	54	1	1	1497	918	918	918	54	0	0	0	1	1	0	1	1	1	1	1	1	0	1	1	1	0	0	0	1	0	0	0	0	0	0	0	1	1	1	0	0	0	0	1	0	0	0	0
group_130	hypothetical protein	54	54	1	1	187	1860	1860	1860	54	0	0	0	1	1	0	1	1	1	1	1	1	0	1	1	1	0	0	0	1	0	0	0	0	0	0	0	1	1	1	0	0	0	0	1	0	0	0	0
group_116	hypothetical protein	54	54	1	1	165	1926	1926	1926	54	0	0	0	1	1	0	1	1	1	1	1	1	0	1	1	1	0	0	0	1	0	0	0	0	0	0	0	1	1	1	0	0	0	0	1	0	0	0	0
group_114	hypothetical protein	54	54	1	1	163	1929	1929	1929	54	0	0	0	1	1	0	1	1	1	1	1	1	0	1	1	1	0	0	0	1	0	0	0	0	0	0	0	1	1	1	0	0	0	0	1	0	0	0	0
group_2942	hypothetical protein	44	44	1	1	3464	1083	1407	1328.64	44	0	0	0	0	0	0	0	0	0	0	0	0	0	1	1	1	1	0	1	1	1	0	1	0	1	0	0	0	0	1	0	0	1	1	0	0	1	0	1
group_973	hypothetical protein	38	38	1	1	1174	1059	1059	1059	37	1	0	0	0	1	1	0	1	0	1	0	0	0	0	1	1	0	1	1	0	1	1	0	1	0	0	0	0	0	1	0	0	1	0	0	0	0	0	0
group_2544	hypothetical protein	37	37	1	1	2991	588	588	588	36	1	1	0	1	0	1	0	1	0	0	0	0	0	0	0	0	0	0	0	1	0	0	0	1	0	0	0	0	1	1	1	0	0	0	0	0	0	0	1
group_3536	hypothetical protein	34	34	1	1	4140	210	1374	394.765	34	0	1	0	1	0	1	0	1	0	0	0	0	0	0	0	0	0	0	0	1	0	0	0	1	0	0	0	0	1	1	1	0	0	0	0	0	0	0	0
group_3067	hypothetical protein	33	33	1	1	3601	468	468	468	33	0	1	0	1	0	0	0	1	0	0	0	0	0	0	0	0	0	0	0	1	0	0	0	1	0	0	0	0	1	1	1	0	0	0	0	0	0	0	0
group_2836	hypothetical protein	31	31	1	1	3329	204	1506	641.935	31	0	1	0	0	0	0	0	0	0	0	0	0	1	0	0	0	0	0	0	1	0	0	0	0	0	0	1	1	0	0	1	0	0	0	0	0	0	1	0
group_2581	hypothetical protein	29	29	1	1	3032	810	1098	831.75	29	0	0	0	0	0	0	1	0	0	0	0	0	0	0	1	0	0	0	0	1	1	0	0	0	0	0	1	1	0	1	0	0	0	1	0	0	1	0	0
group_3180	hypothetical protein	27	27	1	1	3732	429	429	429	27	0	1	0	1	0	1	0	1	0	0	0	0	0	0	1	0	0	0	0	1	0	0	0	1	0	0	0	0	1	0	1	0	0	0	0	0	0	0	1
[truncated: 115 more columns]

## Sheet: Cloud
Gene	Annotation	No. isolates	No. sequences	Avg sequences per isolate	Genome Fragment	Order within Fragment	Min group size nuc	Max group size nuc	Avg group size nuc	No. short reads genomes	No. complete genomes	PICSAR208	PICSAR21	PICSAR246	PICSAR76	PICSAR190	PICSAR1	PICSAR10	PICSAR100	PICSAR102	PICSAR103	PICSAR104	PICSAR106	PICSAR107	PICSAR11	PICSAR110	PICSAR111	PICSAR113	PICSAR117	PICSAR118	PICSAR119	PICSAR120	PICSAR124B	PICSAR124	PICSAR13	PICSAR131	PICSAR132	PICSAR135	PICSAR136	PICSAR14	PICSAR140	PICSAR141	PICSAR143	PICSAR145	PICSAR147	PICSAR148	PICSAR15	PICSAR154	PICSAR157
group_977	hypothetical protein	21	21	1	1	1180	1056	1056	1056	21	0	0	0	0	0	0	0	1	0	0	0	0	0	1	0	1	0	0	0	0	1	1	0	0	0	0	1	0	0	1	0	0	0	0	0	0	1	0	0
group_3424	hypothetical protein	19	19	1	1	4009	333	333	333	19	0	0	0	1	0	1	0	0	0	0	0	1	0	0	0	0	0	1	0	0	0	0	0	0	0	0	0	0	0	1	0	0	0	0	0	0	0	1	0
group_815	hypothetical protein	19	19	1	1	989	1143	1143	1143	19	0	0	0	1	0	0	0	1	0	0	0	0	0	0	1	1	0	0	0	1	0	0	0	0	0	0	0	0	1	0	0	0	0	0	0	0	1	0	0
group_3012	IS481 family transposase;IS481-like element ISMav4 family transposase	16	66	4.125	1	3541	237	990	971.636	0	16	0	0	0	0	0	0	0	0	0	0	0	0	0	0	0	0	0	0	0	0	0	0	0	0	0	0	0	0	0	0	0	0	0	0	0	0	0	0
group_3597	hypothetical protein	15	15	1	1	4209	270	270	270	15	0	0	0	0	0	0	0	1	0	0	0	0	0	1	0	0	0	0	0	0	0	1	0	0	0	0	0	0	0	1	0	0	0	0	0	0	1	0	0
group_1712	hypothetical protein;HNH endonuclease	15	15	1	1	2018	744	1245	1217.17	0	15	0	0	0	0	0	0	0	0	0	0	0	0	0	0	0	0	0	0	0	0	0	0	0	0	0	0	0	0	0	0	0	0	0	0	0	0	0	0
group_3790	hypothetical protein	14	14	1	1	4421	183	183	183	14	0	0	0	0	0	0	0	1	0	0	0	0	0	0	0	0	0	0	0	0	0	0	0	0	0	0	1	0	0	0	0	0	0	0	0	0	0	0	0
group_3472	hypothetical protein	14	14	1	1	4065	315	315	315	14	0	0	0	0	0	0	0	1	0	0	0	0	0	0	0	0	0	0	0	0	0	0	0	0	0	0	1	0	0	0	0	0	0	0	0	0	0	0	0
group_3769	hypothetical protein	12	12	1	1	4399	192	192	192	12	0	0	0	0	0	0	0	1	0	0	0	0	0	1	0	0	0	0	0	0	0	1	0	0	0	0	0	0	0	1	0	0	0	0	0	0	0	0	0
group_3580	hypothetical protein	12	12	1	1	4188	276	276	276	12	0	0	0	0	0	0	0	1	0	0	0	0	0	1	0	0	0	0	0	0	0	1	0	0	0	0	0	0	0	1	0	0	0	0	0	0	0	0	0
group_3503	hypothetical protein	12	12	1	1	4100	306	306	306	12	0	0	0	0	0	0	0	1	0	0	0	0	0	1	0	0	0	0	0	0	0	1	0	0	0	0	0	0	0	1	0	0	0	0	0	0	0	0	0
group_3212	hypothetical protein	12	12	1	1	3765	420	420	420	12	0	0	0	0	0	0	0	1	0	0	0	0	0	1	0	0	0	0	0	0	0	1	0	0	0	0	0	0	0	1	0	0	0	0	0	0	0	0	0
group_87	hypothetical protein	12	12	1	1	129	2061	2061	2061	12	0	0	0	0	0	0	0	1	0	0	0	0	0	1	0	0	0	0	0	0	0	1	0	0	0	0	0	0	0	1	0	0	0	0	0	0	0	0	0
group_1949	hypothetical protein	11	11	1	1	2295	1062	1218	1090.36	11	0	0	0	1	0	0	0	0	0	0	0	0	0	0	0	0	0	0	0	0	0	0	0	0	0	0	0	0	1	0	0	0	0	0	0	0	0	0	0
group_93	hypothetical protein	10	10	1	1	135	2037	2037	2037	10	0	0	0	0	0	0	0	0	0	0	0	0	0	1	0	0	0	0	0	0	0	1	0	0	0	0	0	0	0	1	0	0	0	0	0	0	0	0	0
group_3573	hypothetical protein	9	9	1	1	4181	279	279	279	9	0	0	0	0	0	0	0	0	0	0	0	0	0	0	0	0	0	0	0	0	0	0	0	0	0	0	1	0	0	0	0	0	0	0	0	0	0	0	0
group_3314	hypothetical protein	9	9	1	1	3881	384	384	384	9	0	0	0	0	0	0	0	0	0	0	0	0	0	0	0	0	0	0	0	0	0	0	0	0	0	0	1	0	0	0	0	0	0	0	0	0	0	0	0
group_2249	hypothetical protein	9	9	1	1	2654	657	657	657	9	0	0	0	0	0	0	0	0	0	0	0	0	0	0	0	0	0	0	0	0	0	0	0	0	0	0	1	0	0	0	0	0	0	0	0	0	0	0	0
group_3828	hypothetical protein	8	8	1	1	4463	165	165	165	8	0	0	0	0	0	0	0	0	0	0	0	0	0	1	0	0	0	0	0	0	0	0	1	0	0	0	0	0	0	0	0	1	0	0	0	0	0	0	0
group_3181	hypothetical protein	8	8	1	1	3733	429	429	429	8	0	0	0	0	0	0	0	0	0	0	0	0	0	1	0	0	0	0	0	0	0	0	1	0	0	0	0	0	0	0	0	1	0	0	0	0	0	0	0
group_3000	hypothetical protein	8	8	1	1	3525	168	228	175.5	8	0	0	0	0	0	0	0	0	0	0	0	0	0	0	0	0	0	0	0	0	0	0	0	0	0	0	0	0	0	0	0	0	1	0	0	0	0	0	1
group_824	hypothetical protein	7	7	1	1	1000	1137	1137	1137	7	0	0	0	1	0	0	0	0	0	0	0	0	0	0	0	0	0	0	0	0	0	0	0	0	0	0	0	0	0	1	0	0	0	0	0	0	0	0	0
group_3849	hypothetical protein	5	5	1	1	4485	147	147	147	5	0	0	0	0	0	0	0	1	0	0	0	0	0	1	0	0	0	0	0	0	0	0	0	0	0	0	0	0	0	0	0	0	0	0	0	0	1	0	0
group_3610	hypothetical protein	4	4	1	1	4225	264	264	264	4	0	0	0	0	0	0	0	0	0	0	0	0	0	0	0	0	0	0	0	0	0	0	0	0	0	0	0	0	0	0	0	0	0	0	0	0	0	0	0
group_2185	hypothetical protein	4	4	1	1	2584	669	669	669	4	0	0	0	0	0	0	0	0	0	0	0	0	0	0	0	0	0	0	0	0	0	0	0	0	1	0	0	0	0	0	0	0	0	0	0	0	0	1	0
group_988	hypothetical protein	4	4	1	1	1193	1047	1047	1047	4	0	0	0	0	0	0	0	0	0	0	0	0	0	0	0	0	0	0	0	0	0	0	0	0	0	0	0	0	0	0	0	0	0	0	0	0	0	0	0
group_3771	hypothetical protein	3	3	1	1	4401	192	192	192	0	3	0	0	0	0	0	0	0	0	0	0	0	0	0	0	0	0	0	0	0	0	0	0	0	0	0	0	0	0	0	0	0	0	0	0	0	0	0	0
group_2745	ATP-dependent helicase	3	3	1	1	3222	375	2139	1551	3	0	0	0	0	0	0	0	0	0	0	0	0	0	0	0	0	0	0	0	0	0	0	0	1	0	0	0	0	0	0	0	0	0	0	0	0	0	0	0
group_2383	lytic murein transglycosylase;hypothetical protein	3	3	1	1	2809	438	1341	1193.77	2	1	0	0	0	0	0	0	1	0	0	0	0	0	0	0	1	0	0	0	0	0	0	0	0	0	0	0	0	0	0	0	0	0	0	0	0	0	0	0
group_2267	hypothetical protein	3	3	1	1	2674	1077	1473	1273	3	0	0	0	0	0	0	0	0	0	0	0	0	0	0	0	0	0	0	0	0	0	0	0	0	0	0	0	0	0	0	0	0	0	0	0	0	0	0	0
group_2248	hypothetical protein	3	3	1	1	2653	657	657	657	3	0	0	0	0	0	0	0	0	0	0	0	0	0	0	0	0	0	0	0	0	0	0	0	0	0	0	0	0	0	0	0	0	0	0	0	0	1	0	0
group_3740	hypothetical protein	2	2	1	1	4367	204	204	204	2	0	0	0	0	0	0	0	0	0	0	0	0	0	0	0	0	0	0	0	0	0	0	0	0	0	0	0	0	0	0	0	0	0	0	0	0	0	0	0
group_3696	hypothetical protein	2	2	1	1	4318	225	225	225	2	0	0	0	0	0	0	0	0	0	0	0	0	0	0	0	0	0	0	0	0	0	0	0	0	0	0	0	0	0	0	0	0	0	0	0	0	0	0	0
group_3623	hypothetical protein	2	2	1	1	4239	258	258	258	2	0	0	0	0	0	0	0	0	0	0	0	0	0	0	0	0	0	0	0	0	0	0	0	0	0	0	0	0	0	0	0	0	0	0	0	0	0	0	0
group_3552	hypothetical protein	2	2	1	1	4157	288	288	288	2	0	0	0	0	0	0	0	0	0	0	0	0	0	0	0	0	0	0	0	0	0	0	0	0	0	0	0	0	0	0	0	0	1	0	0	0	0	0	0
group_3480	hypothetical protein	2	2	1	1	4074	312	312	312	1	1	0	0	0	0	0	0	0	0	0	0	0	0	0	0	0	0	0	0	0	0	0	0	0	0	0	0	0	0	0	0	1	0	0	0	0	0	0	0
group_2735	hypothetical protein	2	2	1	1	3211	429	498	463.5	1	1	0	0	0	0	0	0	0	0	0	0	0	0	0	0	0	0	0	0	0	0	0	0	0	0	0	0	0	0	0	0	0	0	0	0	0	0	0	0
group_2084	non-ribosomal peptide synthetase	2	2	1	1	2456	693	693	693	2	0	0	0	0	0	0	0	0	0	0	0	0	0	0	0	0	0	0	0	0	0	0	0	0	0	0	0	0	0	0	0	0	0	0	0	0	0	0	0
group_1383	hypothetical protein	2	2	1	1	1650	867	867	867	2	0	0	0	0	0	0	0	0	0	0	0	0	0	0	0	0	0	0	0	0	0	0	0	0	0	0	0	0	0	0	0	0	0	0	0	0	0	0	1
group_3922	hypothetical protein	1	1	1	9	1	156	165	157.286	1	0	0	0	0	0	0	0	0	0	0	0	0	0	1	0	0	0	0	0	0	0	0	0	0	0	0	0	0	0	0	0	0	0	0	0	0	0	0	0
group_3921	hypothetical protein	1	1	1	8	1	765	1104	1061.62	1	0	0	0	0	0	0	0	0	0	0	0	0	0	0	0	0	0	0	0	0	0	0	0	0	0	0	0	0	0	0	0	0	0	0	0	0	0	0	0
group_3920	hypothetical protein	1	1	1	7	1	492	492	492	1	0	0	0	0	0	0	0	0	0	0	0	0	0	0	0	0	0	0	0	0	0	0	0	0	0	0	0	0	0	0	0	0	0	0	0	0	0	0	0
group_3919	hypothetical protein	1	1	1	6	1	165	165	165	1	0	0	0	0	0	0	0	0	0	0	0	0	0	0	0	0	0	0	0	0	0	0	0	0	0	0	0	0	0	0	0	0	0	0	0	0	0	0	0
group_3918	hypothetical protein	1	1	1	5	1	1080	1080	1080	1	0	0	0	0	0	0	0	0	0	0	0	0	0	0	0	0	0	0	0	0	0	0	0	0	0	0	0	0	0	0	0	0	0	0	0	0	0	0	0
group_3760	hypothetical protein	1	1	1	1	4390	195	195	195	1	0	0	0	0	0	0	0	0	0	0	0	0	0	0	0	0	0	0	0	0	0	0	0	0	0	0	0	0	0	0	0	0	0	0	0	0	0	0	0
group_3749	hypothetical protein	1	1	1	1	4376	201	201	201	0	1	0	0	0	0	0	0	0	0	0	0	0	0	0	0	0	0	0	0	0	0	0	0	0	0	0	0	0	0	0	0	0	0	0	0	0	0	0	0
group_3680	hypothetical protein	1	1	1	1	4302	234	234	234	1	0	0	0	0	0	0	0	0	0	0	0	0	0	0	0	0	0	0	0	0	0	0	0	0	0	0	0	0	0	1	0	0	0	0	0	0	0	0	0
group_3668	hypothetical protein	1	1	1	1	4289	237	237	237	0	1	0	0	0	0	0	0	0	0	0	0	0	0	0	0	0	0	0	0	0	0	0	0	0	0	0	0	0	0	0	0	0	0	0	0	0	0	0	0
group_3642	hypothetical protein	1	1	1	1	4261	249	249	249	1	0	0	0	0	0	0	0	0	0	0	0	0	0	0	0	0	0	0	0	0	0	0	0	0	0	0	0	0	0	0	0	0	0	0	0	0	0	0	0
group_3481	hypothetical protein	1	1	1	1	4075	312	312	312	1	0	0	0	0	0	0	0	0	0	0	0	0	0	0	0	0	0	0	0	0	0	0	0	0	0	0	0	0	0	0	0	0	0	0	0	0	0	0	0
group_3347	hypothetical protein	1	1	1	1	3918	369	369	369	1	0	0	0	0	0	0	0	0	0	0	0	0	0	0	0	0	0	0	0	0	0	0	0	0	0	0	0	0	0	0	0	0	0	0	0	0	0	1	0
group_3335	hypothetical protein	1	1	1	1	3904	375	375	375	1	0	0	0	0	0	0	0	0	0	0	0	0	0	0	0	0	0	0	0	0	0	0	0	0	0	0	0	0	0	0	0	0	0	1	0	0	0	0	0
group_3319	hypothetical protein	1	1	1	1	3887	381	381	381	1	0	0	0	0	0	0	0	0	0	0	0	0	0	0	0	0	0	0	0	0	0	0	0	0	0	0	1	0	0	0	0	0	0	0	0	0	0	0	0
group_3230	hypothetical protein	1	1	1	1	3786	414	414	414	1	0	0	0	0	0	0	0	0	0	0	0	0	0	0	0	0	0	0	0	0	0	0	0	0	0	0	0	0	0	0	0	0	0	0	0	0	0	1	0
zapE	Cell division protein ZapE	1	1	1	1	3767	699	699	699	0	1	0	0	0	0	0	0	0	0	0	0	0	0	0	0	0	0	0	0	0	0	0	0	0	0	0	0	0	0	0	0	0	0	0	0	0	0	0	0
group_2597	hypothetical protein	1	1	1	1	3050	576	576	576	0	1	0	0	0	0	0	0	0	0	0	0	0	0	0	0	0	0	0	0	0	0	0	0	0	0	0	0	0	0	0	0	0	0	0	0	0	0	0	0
group_1972	hypothetical protein	1	1	1	1	2322	717	717	717	0	1	0	0	0	0	0	0	0	0	0	0	0	0	0	0	0	0	0	0	0	0	0	0	0	0	0	0	0	0	0	0	0	0	0	0	0	0	0	0
group_1353	hypothetical protein	1	1	1	1	1617	882	882	882	1	0	0	0	0	0	0	0	0	0	0	0	0	0	0	0	0	0	0	0	0	0	0	0	0	0	0	0	0	0	0	0	0	0	0	0	0	0	0	0
group_932	hypothetical protein	1	1	1	1	1123	1086	1086	1086	1	0	0	0	0	0	0	0	0	0	0	0	0	0	0	0	0	0	0	0	0	0	0	0	0	0	0	0	0	0	0	0	0	0	0	0	0	0	0	0
group_492	hypothetical protein	1	1	1	1	617	1323	1323	1323	1	0	0	0	0	0	0	0	0	0	0	0	0	0	0	0	0	0	0	0	0	0	0	0	0	0	0	0	0	0	0	0	0	0	0	0	0	0	0	0
group_61	non-ribosomal peptide synthetase	1	1	1	1	90	2271	2271	2271	1	0	0	0	0	0	0	0	0	0	0	0	0	0	0	0	0	0	0	0	0	0	0	0	0	1	0	0	0	0	0	0	0	0	0	0	0	0	0	0
[truncated: 115 more columns]
