# Supplementary material for: Genetic Features of Mycobacterium avium subsp. paratuberculosis Strains Circulating in the West of France Deciphered by Whole-Genome Sequencing
Source: Microbiol Spectr. 2022 Nov 29;10(6):e03392-22. doi: 10.1128/spectrum.03392-22 (PMC9769990; doi:10.1128/spectrum.03392-22)
Supplement: Supplemental file 5 — Table S4. Download spectrum.03392-22-s0005.xlsx, XLSX file, 0.6 MB [file spectrum.03392-22-s0005.xlsx]

## Sheet: Herds_and_Animals
Herd_id	Animal_id	Isolate	Clade	Date_of_isolation
1	125	PICSAR1	B	2014-06-03
	126	PICSAR181	B	2017-02-24
2	148	PICSAR2		2014-06-03
	145	PICSAR3	B	2014-06-03
	149	PICSAR4		2014-06-03
	147	PICSAR5		2014-06-03
	146	PICSAR6		2014-06-03
3	114	PICSAR7	B	2014-06-03
4	77	PICSAR10	A	2014-06-03
	70	PICSAR11	C	2014-06-03
	79	PICSAR8	B	2014-06-03
	78	PICSAR9	A	2014-06-03
5	139	PICSAR13	A	2014-06-03
	138	PICSAR14	A	2014-06-03
6	140	PICSAR15	A	2014-06-12
7	141	PICSAR16	B	2014-06-19
	142	PICSAR17	B	2014-06-19
	143	PICSAR18	B	2014-06-19
8	75	PICSAR19	A	2014-06-20
	76	PICSAR65	A	2015-05-11
9	155	PICSAR20	B	2014-06-20
	156	PICSAR21	B	2014-06-20
	157	PICSAR22	B	2014-06-20
	158	PICSAR253	B	2018-08-16
	159	PICSAR254	B	2018-08-16
	160	PICSAR255	B	2018-08-16
10	169	PICSAR23	B	2014-07-03
	170	PICSAR24	B	2014-07-03
11	33	PICSAR25	B	2014-07-31
12	165	PICSAR26	A	2014-08-22
	166	PICSAR27	A	2014-08-22
	167	PICSAR28	A	2014-08-22
	168	PICSAR29	A	2014-08-22
13	36	PICSAR30	B	2014-09-24
14	46	PICSAR32	C	2014-10-16
15	28	PICSAR35	B	2014-10-30
	29	PICSAR36	B	2014-10-30
	30	PICSAR38	B	2014-10-30
	31	PICSAR39	B	2014-10-30
16	38	PICSAR42	C	2014-11-12
		PICSAR49	C	2014-11-12
17	1	PICSAR43	B	2014-11-19
	107	PICSAR44	A	2014-11-20
	2	PICSAR87	B	2015-08-17
18	86	PICSAR46	A	2014-12-22
		PICSAR56	A	2015-02-19
	85	PICSAR47	A	2014-12-22
		PICSAR50	A	2014-12-22
		PICSAR55	A	2015-02-19
19	19	PICSAR48	A	2014-08-05
20	51	PICSAR223	A	2017-05-15
	52	PICSAR224	A	2017-05-15
	53	PICSAR225	A	2017-05-15
	48	PICSAR51	A	2014-12-29
	49	PICSAR52	A	2014-12-29
	50	PICSAR53	A	2014-12-29
21	110	PICSAR208	B	2017-03-22
	124	PICSAR247	A	2018-03-12
	122	PICSAR58	A	2015-03-20
	123	PICSAR59	A	2015-03-20
22	115	PICSAR61	A	2015-05-11
	116	PICSAR62	A	2015-05-11
23	97	PICSAR63	B	2015-05-11
24	117	PICSAR64	A	2015-05-11
25	74	PICSAR222	B	2017-04-27
	72	PICSAR66	B	2015-05-11
	71	PICSAR67	B	2015-05-11
	73	PICSAR68	B	2015-05-11
26	176	PICSAR69	C	2015-06-04
	177	PICSAR70	C	2015-06-04
	178	PICSAR71	C	2015-06-04
27	118	PICSAR72	B	2015-06-08
28	173	PICSAR73	B	2015-06-08
	174	PICSAR74	B	2015-06-08
	175	PICSAR75	B	2015-06-08
29	88	PICSAR76	B	2015-06-08
30	179	PICSAR77	A	2015-06-10
	180	PICSAR78	A	2015-06-10
	181	PICSAR79	A	2015-06-10
31	171	PICSAR80	B	2015-06-24
	172	PICSAR81	B	2015-06-24
32	63	PICSAR131	A	2016-03-14
	62	PICSAR85	A	2015-08-04
33	57	PICSAR93	A	2015-08-27
34	90	PICSAR230	A	2017-05-26
	91	PICSAR232	A	2017-05-26
	89	PICSAR94	A	2015-10-22
35	151	PICSAR100	A	2015-12-03
	152	PICSAR101	A	2015-12-03
	153	PICSAR248	A	2018-06-18
	154	PICSAR249	A	2018-06-18
	161	PICSAR97	A	2015-12-03
	150	PICSAR98	A	2015-12-03
36	11	PICSAR102	A	2016-01-11
37	7	PICSAR103	A	2016-02-12
	8	PICSAR104	A	2016-02-12
38	5	PICSAR105	A	2016-02-12
	4	PICSAR132	B	2016-03-14
39	58	PICSAR106	B	2016-02-19
40	37	PICSAR107	B	2016-02-23
41	34	PICSAR110	A	2016-02-26
	35	PICSAR111	C	2016-02-26
42	39	PICSAR113	B	2016-02-29
	40	PICSAR114	B	2016-02-29
	41	PICSAR116	B	2016-02-29
	42	PICSAR117	A	2016-02-29
	43	PICSAR118	B	2016-02-29
	44	PICSAR119	B	2016-02-29
	45	PICSAR120	B	2016-02-29
43	21	PICSAR124		2016-02-29
		PICSAR124B	A	2016-02-29
44	47	PICSAR127	C	2016-03-02
45	32	PICSAR128	B	2016-03-03
46	12	PICSAR133	C	2016-03-17
47	59	PICSAR135		2016-03-21
48	20	PICSAR136	B	2016-03-24
	22	PICSAR138	B	2016-03-24
	23	PICSAR139	B	2016-03-24
	24	PICSAR140	B	2016-03-24
49	13	PICSAR141		2016-03-25
	14	PICSAR142		2016-03-25
50	163	PICSAR143	B	2016-04-04
	164	PICSAR144	B	2016-04-04
51	10	PICSAR145	A	2016-04-08
52	56	PICSAR147	A	2016-04-11
53	25	PICSAR148	A	2016-04-14
	26	PICSAR149	A	2016-04-14
	27	PICSAR150	A	2016-04-14
54	54	PICSAR153	A	2016-05-06
55	3	PICSAR154	A	2016-04-04
56	162	PICSAR157	A	2016-05-20
	15	PICSAR160	B	2016-05-20
57	61	PICSAR162	A	2016-05-27
58	16	PICSAR163	A	2016-06-06
	17	PICSAR164	A	2016-06-06
	18	PICSAR165	A	2016-06-06
59	64	PICSAR168	B	2016-07-07
		PICSAR168B	B	2016-07-07
60	136	PICSAR171	A	2016-07-29
	137	PICSAR172	A	2016-07-29
61	144	PICSAR178	A	2017-02-17
62	119	PICSAR179	A	2017-02-23
63	111	PICSAR180	A	2017-02-23
64	109	PICSAR182	B	2017-02-24
65	121	PICSAR184	B	2017-03-06
66	112	PICSAR188	B	2017-03-06
	113	PICSAR189	B	2017-03-06
	66	PICSAR190	A	2017-03-06
67	128	PICSAR191	B	2017-03-06
68	69	PICSAR192	A	2017-03-06
69	129	PICSAR193	B	2017-03-08
	130	PICSAR196	A	2017-03-08
	131	PICSAR197	A	2017-03-08
	132	PICSAR240	C	2017-08-03
70	133	PICSAR198	B	2017-03-08
72	98	PICSAR200	A	2017-03-09
	100	PICSAR201	B	2017-03-09
	101	PICSAR202		2017-03-09
	99	PICSAR242	A	2017-08-03
74	135	PICSAR204	A	2017-03-15
	134	PICSAR238	A	2017-08-03
75	104	PICSAR205	B	2017-03-15
76	120	PICSAR206	A	2017-03-20
77	92	PICSAR209	B	2017-03-27
	93	PICSAR210	B	2017-03-27
78	68	PICSAR211		2017-03-28
79	82	PICSAR212	A	2017-04-07
	84	PICSAR213	A	2017-04-07
	83	PICSAR245	A	2017-08-03
80	67	PICSAR214	B	2017-04-07
81	102	PICSAR215	A	2017-04-04
	103	PICSAR216	A	2017-04-04
82	87	PICSAR218	B	2017-04-10
83	81	PICSAR219		2017-04-14
84	9	PICSAR235	A	2017-07-26
85	80	PICSAR236	B	2017-08-03
86	106	PICSAR239	B	2017-08-03
87	60	PICSAR243	A	2017-08-03
88	6	PICSAR246	B	2018-08-07
89	94	PICSAR250	A	2017-12-26
	95	PICSAR251	A	2017-12-26
	96	PICSAR252	A	2017-12-26

## Sheet: hamming_distance_snp
IsolateA	IsolateB	Delta_SNP
K10	PICSAR68	206
K10	PICSAR189	228
K10	PICSAR188	228
K10	PICSAR184	206
K10	PICSAR182	208
K10	PICSAR181	215
K10	PICSAR180	237
K10	PICSAR17	218
K10	PICSAR179	245
K10	PICSAR178	239
K10	PICSAR172	247
K10	PICSAR171	236
K10	PICSAR16	219
K10	PICSAR168	223
K10	PICSAR168B	226
K10	PICSAR165	228
K10	PICSAR164	243
K10	PICSAR163	241
K10	PICSAR162	236
K10	PICSAR160	222
K10	PICSAR18	222
K10	PICSAR190	215
K10	PICSAR191	213
K10	PICSAR192	253
K10	PICSAR210	210
K10	PICSAR20	201
K10	PICSAR209	210
K10	PICSAR208	196
K10	PICSAR206	244
K10	PICSAR94	249
K10	PICSAR205	219
K10	PICSAR204	229
K10	PICSAR97	238
K10	PICSAR15	245
K10	PICSAR202	287
K10	PICSAR200	246
K10	PICSAR1	214
K10	PICSAR19	216
K10	PICSAR198	223
K10	PICSAR98	241
K10	PICSAR197	155
K10	PICSAR196	146
K10	PICSAR193	215
K10	PICSAR9	235
K10	PICSAR201	226
K10	PICSAR211	213
K10	PICSAR157	249
K10	PICSAR153	233
K10	PICSAR11	98
K10	PICSAR119	231
K10	PICSAR118	228
K10	PICSAR117	240
K10	PICSAR116	229
K10	PICSAR114	223
K10	PICSAR113	229
K10	PICSAR111	104
K10	PICSAR110	246
K10	PICSAR10	236
K10	PICSAR107	224
K10	PICSAR106	213
K10	PICSAR105	224
K10	PICSAR104	244
K10	PICSAR103	243
K10	PICSAR102	236
K10	PICSAR101	242
K10	PICSAR100	242
K10	K10	0
K10	PICSAR120	229
K10	PICSAR124B	240
K10	PICSAR124	295
K10	PICSAR127	98
K10	PICSAR150	243
K10	PICSAR14	242
K10	PICSAR149	226
K10	PICSAR148	250
K10	PICSAR147	240
K10	PICSAR145	242
K10	PICSAR144	221
K10	PICSAR143	221
K10	PICSAR142	272
K10	PICSAR154	252
K10	PICSAR141	272
K10	PICSAR13	240
K10	PICSAR139	227
K10	PICSAR138	228
K10	PICSAR136	227
K10	PICSAR135	256
K10	PICSAR133	84
K10	PICSAR132	214
K10	PICSAR131	248
K10	PICSAR128	211
K10	PICSAR140	229
K10	PICSAR212	226
K10	PICSAR93	178
K10	PICSAR213	233
K10	PICSAR71	95
K10	PICSAR44	213
K10	PICSAR43	209
K10	PICSAR42	96
K10	PICSAR3	208
K10	PICSAR72	220
K10	PICSAR39	218
K10	PICSAR38	220
K10	PICSAR36	222
K10	PICSAR46	235
K10	PICSAR35	219
K10	PICSAR30	228
K10	PICSAR73	221
K10	PICSAR2	254
K10	PICSAR29	244
K10	PICSAR28	258
K10	PICSAR27	200
K10	PICSAR74	223
K10	PICSAR8	205
K10	PICSAR25	217
K10	PICSAR32	78
K10	PICSAR47	235
K10	PICSAR48	238
K10	PICSAR49	96
K10	PICSAR67	207
K10	PICSAR77	250
K10	PICSAR66	207
K10	PICSAR65	233
K10	PICSAR64	210
K10	PICSAR69	94
K10	PICSAR63	225
K10	PICSAR62	251
K10	PICSAR61	251
K10	PICSAR5	258
K10	PICSAR59	245
K10	PICSAR58	250
K10	PICSAR6	255
K10	PICSAR56	235
K10	PICSAR55	233
K10	PICSAR53	235
K10	PICSAR52	235
K10	PICSAR51	236
K10	PICSAR50	235
K10	PICSAR70	94
K10	PICSAR4	245
K10	PICSAR255	214
K10	PICSAR254	213
K10	PICSAR26	257
K10	PICSAR75	208
K10	PICSAR236	216
K10	PICSAR235	241
K10	PICSAR253	226
K10	PICSAR232	251
K10	PICSAR230	242
K10	PICSAR22	197
K10	PICSAR80	225
K10	PICSAR225	236
K10	PICSAR224	235
K10	PICSAR238	234
K10	PICSAR81	224
K10	PICSAR222	207
K10	PICSAR21	191
K10	PICSAR219	129
K10	PICSAR85	165
K10	PICSAR218	227
K10	PICSAR216	245
K10	PICSAR215	245
K10	PICSAR87	206
K10	PICSAR214	208
K10	PICSAR223	235
K10	PICSAR239	210
K10	PICSAR7	211
K10	PICSAR23	228
K10	PICSAR76	213
K10	PICSAR249	240
K10	PICSAR79	234
K10	PICSAR248	240
K10	PICSAR251	257
K10	PICSAR247	249
K10	PICSAR24	222
K10	PICSAR252	258
K10	PICSAR246	215
K10	PICSAR78	229
K10	PICSAR245	234
K10	PICSAR243	246
K10	PICSAR242	246
K10	PICSAR240	100
K10	PICSAR250	257
PICSAR1	PICSAR163	211
PICSAR1	PICSAR10	215
PICSAR1	PICSAR168B	58
PICSAR1	PICSAR101	213
PICSAR1	PICSAR149	196
PICSAR1	PICSAR117	211
PICSAR1	PICSAR16	56
PICSAR1	PICSAR100	213
PICSAR1	PICSAR131	219
PICSAR1	PICSAR11	198
PICSAR1	PICSAR135	208
PICSAR1	PICSAR165	199
PICSAR1	PICSAR154	223
PICSAR1	PICSAR127	198
PICSAR1	PICSAR110	218
PICSAR1	PICSAR13	206
PICSAR1	PICSAR106	33
PICSAR1	PICSAR150	215
PICSAR1	PICSAR124	265
PICSAR1	PICSAR14	212
PICSAR1	PICSAR168	53
PICSAR1	PICSAR139	59
PICSAR1	PICSAR136	59
PICSAR1	PICSAR107	54
PICSAR1	PICSAR118	60
PICSAR1	PICSAR116	61
PICSAR1	PICSAR143	53
PICSAR1	PICSAR142	242
PICSAR1	PICSAR128	31
PICSAR1	PICSAR104	215
PICSAR1	PICSAR148	221
PICSAR1	PICSAR119	63
PICSAR1	K10	214
PICSAR1	PICSAR15	216
PICSAR1	PICSAR160	59
PICSAR1	PICSAR147	211
PICSAR1	PICSAR236	37
PICSAR1	PICSAR235	212
PICSAR1	PICSAR232	222
PICSAR1	PICSAR230	215
PICSAR1	PICSAR22	32
PICSAR1	PICSAR225	207
PICSAR1	PICSAR238	205
PICSAR1	PICSAR224	206
PICSAR1	PICSAR222	28
PICSAR1	PICSAR21	18
PICSAR1	PICSAR219	90
PICSAR1	PICSAR218	55
PICSAR1	PICSAR216	216
PICSAR1	PICSAR215	216
PICSAR1	PICSAR223	205
PICSAR1	PICSAR214	30
PICSAR1	PICSAR239	32
PICSAR1	PICSAR240	200
PICSAR1	PICSAR255	51
PICSAR1	PICSAR254	50
PICSAR1	PICSAR253	58
PICSAR1	PICSAR252	229
PICSAR1	PICSAR251	228
PICSAR1	PICSAR250	228
PICSAR1	PICSAR23	58
PICSAR1	PICSAR24	53
PICSAR1	PICSAR248	211
PICSAR1	PICSAR247	220
PICSAR1	PICSAR246	36
PICSAR1	PICSAR245	204
PICSAR1	PICSAR243	217
PICSAR1	PICSAR242	217
PICSAR1	PICSAR249	211
PICSAR1	PICSAR25	40
PICSAR1	PICSAR212	200
PICSAR1	PICSAR210	30
PICSAR1	PICSAR190	185
PICSAR1	PICSAR18	54
PICSAR1	PICSAR189	60
PICSAR1	PICSAR188	60
PICSAR1	PICSAR184	26
PICSAR1	PICSAR182	28
PICSAR1	PICSAR191	35
PICSAR1	PICSAR181	13
PICSAR1	PICSAR17	57
PICSAR1	PICSAR179	216
PICSAR1	PICSAR178	209
PICSAR1	PICSAR172	218
PICSAR1	PICSAR171	203
PICSAR1	PICSAR114	63
PICSAR1	PICSAR180	208
PICSAR1	PICSAR211	165
PICSAR1	PICSAR192	224
PICSAR1	PICSAR196	163
PICSAR1	PICSAR77	221
PICSAR1	PICSAR20	49
PICSAR1	PICSAR209	30
PICSAR1	PICSAR208	17
PICSAR1	PICSAR206	215
PICSAR1	PICSAR205	41
PICSAR1	PICSAR193	37
PICSAR1	PICSAR204	200
PICSAR1	PICSAR201	48
PICSAR1	PICSAR200	217
PICSAR1	PICSAR1	0
PICSAR1	PICSAR19	187
PICSAR1	PICSAR198	55
PICSAR1	PICSAR197	167
PICSAR1	PICSAR202	257
PICSAR1	PICSAR124B	211
PICSAR1	PICSAR26	228
PICSAR1	PICSAR28	229
PICSAR1	PICSAR73	52
PICSAR1	PICSAR103	214
PICSAR1	PICSAR72	40
PICSAR1	PICSAR71	194
PICSAR1	PICSAR70	194
PICSAR1	PICSAR153	206
PICSAR1	PICSAR74	54
PICSAR1	PICSAR6	207
PICSAR1	PICSAR68	28
PICSAR1	PICSAR67	28
PICSAR1	PICSAR66	28
PICSAR1	PICSAR65	204
PICSAR1	PICSAR140	61
PICSAR1	PICSAR64	181
PICSAR1	PICSAR69	194
PICSAR1	PICSAR102	207
PICSAR1	PICSAR75	49
PICSAR1	PICSAR78	200
PICSAR1	PICSAR9	215
PICSAR1	PICSAR98	212
PICSAR1	PICSAR97	209
PICSAR1	PICSAR94	220
PICSAR1	PICSAR145	213
PICSAR1	PICSAR93	121
PICSAR1	PICSAR76	33
PICSAR1	PICSAR8	25
PICSAR1	PICSAR85	85
PICSAR1	PICSAR164	214
PICSAR1	PICSAR81	56
PICSAR1	PICSAR80	57
PICSAR1	PICSAR7	36
PICSAR1	PICSAR79	205
PICSAR1	PICSAR87	26
PICSAR1	PICSAR27	170
PICSAR1	PICSAR63	57
PICSAR1	PICSAR133	179
PICSAR1	PICSAR43	29
PICSAR1	PICSAR105	189
PICSAR1	PICSAR42	194
PICSAR1	PICSAR3	28
PICSAR1	PICSAR132	52
PICSAR1	PICSAR39	57
PICSAR1	PICSAR44	173
PICSAR1	PICSAR38	57
PICSAR1	PICSAR36	59
PICSAR1	PICSAR35	57
PICSAR1	PICSAR32	170
PICSAR1	PICSAR30	60
PICSAR1	PICSAR2	206
PICSAR1	PICSAR29	215
PICSAR1	PICSAR111	198
PICSAR1	PICSAR62	222
PICSAR1	PICSAR113	61
PICSAR1	PICSAR47	206
PICSAR1	PICSAR61	222
PICSAR1	PICSAR5	210
PICSAR1	PICSAR59	213
PICSAR1	PICSAR58	221
PICSAR1	PICSAR56	206
PICSAR1	PICSAR55	205
PICSAR1	PICSAR46	206
PICSAR1	PICSAR53	206
PICSAR1	PICSAR51	207
PICSAR1	PICSAR50	206
PICSAR1	PICSAR4	195
PICSAR1	PICSAR49	196
PICSAR1	PICSAR48	209
PICSAR1	PICSAR120	63
PICSAR1	PICSAR52	206
PICSAR1	PICSAR157	220
PICSAR1	PICSAR213	204
PICSAR1	PICSAR141	242
PICSAR1	PICSAR138	60
PICSAR1	PICSAR144	53
PICSAR1	PICSAR162	217
PICSAR10	PICSAR209	211
PICSAR10	PICSAR74	225
PICSAR10	PICSAR114	224
PICSAR10	PICSAR32	194
PICSAR10	PICSAR46	35
PICSAR10	PICSAR73	223
PICSAR10	PICSAR17	219
PICSAR10	PICSAR165	59
PICSAR10	PICSAR35	220
PICSAR10	PICSAR239	211
PICSAR10	PICSAR148	69
PICSAR10	PICSAR19	28
PICSAR10	PICSAR222	209
PICSAR10	PICSAR168B	227
PICSAR10	PICSAR36	224
PICSAR10	PICSAR238	36
PICSAR10	PICSAR193	216
PICSAR10	PICSAR113	230
PICSAR10	PICSAR72	221
PICSAR10	PICSAR58	69
PICSAR10	PICSAR164	64
PICSAR10	PICSAR21	192
PICSAR10	PICSAR197	24
PICSAR10	PICSAR75	197
PICSAR10	PICSAR211	214
PICSAR10	PICSAR7	213
PICSAR10	PICSAR29	63
PICSAR10	PICSAR105	53
PICSAR10	PICSAR118	229
PICSAR10	PICSAR47	35
PICSAR10	PICSAR79	53
PICSAR10	PICSAR23	228
PICSAR10	PICSAR180	37
PICSAR10	PICSAR117	107
PICSAR10	PICSAR2	256
PICSAR10	PICSAR78	48
PICSAR10	PICSAR1	215
PICSAR10	PICSAR208	197
PICSAR10	PICSAR219	34
PICSAR10	PICSAR101	61
PICSAR10	PICSAR163	61
PICSAR10	PICSAR51	38
PICSAR10	PICSAR76	213
PICSAR10	PICSAR30	229
PICSAR10	PICSAR116	230
PICSAR10	PICSAR168	224
PICSAR10	PICSAR38	222
PICSAR10	PICSAR240	222
PICSAR10	PICSAR206	63
PICSAR10	PICSAR6	257
PICSAR10	PICSAR172	66
PICSAR10	PICSAR62	154
PICSAR10	PICSAR230	65
PICSAR10	PICSAR63	226
PICSAR10	PICSAR42	216
PICSAR10	PICSAR143	222
PICSAR10	PICSAR64	97
PICSAR10	PICSAR65	35
PICSAR10	PICSAR22	199
PICSAR10	PICSAR224	37
PICSAR10	PICSAR210	211
PICSAR10	PICSAR66	209
PICSAR10	PICSAR178	133
PICSAR10	PICSAR67	206
PICSAR10	PICSAR225	38
PICSAR10	PICSAR69	216
PICSAR10	PICSAR10	0
PICSAR10	PICSAR68	208
PICSAR10	PICSAR142	274
PICSAR10	PICSAR43	210
PICSAR10	PICSAR179	64
PICSAR10	PICSAR61	154
PICSAR10	PICSAR70	216
PICSAR10	PICSAR144	222
PICSAR10	PICSAR191	214
PICSAR10	PICSAR141	274
PICSAR10	PICSAR44	54
PICSAR10	PICSAR236	218
PICSAR10	PICSAR223	37
PICSAR10	PICSAR20	205
PICSAR10	PICSAR16	221
PICSAR10	PICSAR39	222
PICSAR10	PICSAR102	39
PICSAR10	PICSAR145	53
PICSAR10	PICSAR252	77
PICSAR10	PICSAR235	60
PICSAR10	PICSAR198	224
PICSAR10	PICSAR59	65
PICSAR10	PICSAR111	219
PICSAR10	PICSAR107	225
PICSAR10	PICSAR71	217
PICSAR10	PICSAR171	59
PICSAR10	PICSAR5	260
PICSAR10	PICSAR189	229
PICSAR10	PICSAR232	70
PICSAR10	PICSAR3	209
PICSAR10	PICSAR52	37
PICSAR10	PICSAR147	107
PICSAR10	PICSAR110	66
PICSAR10	PICSAR119	232
PICSAR10	PICSAR205	220
PICSAR10	PICSAR128	212
PICSAR10	PICSAR49	218
PICSAR10	PICSAR255	216
PICSAR10	PICSAR13	53
PICSAR10	PICSAR94	68
PICSAR10	PICSAR248	59
PICSAR10	PICSAR127	220
PICSAR10	PICSAR162	26
PICSAR10	PICSAR157	68
PICSAR10	PICSAR190	40
PICSAR10	PICSAR150	69
PICSAR10	PICSAR103	62
PICSAR10	PICSAR212	34
PICSAR10	PICSAR77	69
PICSAR10	PICSAR25	218
PICSAR10	PICSAR247	69
PICSAR10	PICSAR188	229
PICSAR10	PICSAR201	227
PICSAR10	K10	236
PICSAR10	PICSAR249	59
PICSAR10	PICSAR214	210
PICSAR10	PICSAR184	207
PICSAR10	PICSAR213	35
PICSAR10	PICSAR250	76
PICSAR10	PICSAR4	247
PICSAR10	PICSAR133	197
PICSAR10	PICSAR253	227
PICSAR10	PICSAR9	1
PICSAR10	PICSAR160	224
PICSAR10	PICSAR196	25
PICSAR10	PICSAR154	71
PICSAR10	PICSAR132	215
PICSAR10	PICSAR24	223
PICSAR10	PICSAR98	60
PICSAR10	PICSAR97	49
PICSAR10	PICSAR131	67
PICSAR10	PICSAR254	215
PICSAR10	PICSAR153	54
PICSAR10	PICSAR135	258
PICSAR10	PICSAR56	54
PICSAR10	PICSAR53	37
PICSAR10	PICSAR124	297
PICSAR10	PICSAR204	31
PICSAR10	PICSAR216	64
PICSAR10	PICSAR48	107
PICSAR10	PICSAR140	230
PICSAR10	PICSAR27	34
PICSAR10	PICSAR243	65
PICSAR10	PICSAR50	35
PICSAR10	PICSAR81	225
PICSAR10	PICSAR80	226
PICSAR10	PICSAR11	220
PICSAR10	PICSAR15	64
PICSAR10	PICSAR138	228
PICSAR10	PICSAR181	216
PICSAR10	PICSAR218	227
PICSAR10	PICSAR28	68
PICSAR10	PICSAR100	61
PICSAR10	PICSAR106	214
PICSAR10	PICSAR242	65
PICSAR10	PICSAR93	47
PICSAR10	PICSAR104	63
PICSAR10	PICSAR85	45
PICSAR10	PICSAR120	231
PICSAR10	PICSAR215	64
PICSAR10	PICSAR14	53
PICSAR10	PICSAR182	209
PICSAR10	PICSAR246	217
PICSAR10	PICSAR192	72
PICSAR10	PICSAR124B	59
PICSAR10	PICSAR8	206
PICSAR10	PICSAR139	228
PICSAR10	PICSAR26	67
PICSAR10	PICSAR251	76
PICSAR10	PICSAR200	65
PICSAR10	PICSAR136	228
PICSAR10	PICSAR18	223
PICSAR10	PICSAR87	207
PICSAR10	PICSAR55	35
PICSAR10	PICSAR245	36
PICSAR10	PICSAR149	37
PICSAR10	PICSAR202	289
PICSAR100	PICSAR189	227
PICSAR100	PICSAR219	39
PICSAR100	PICSAR202	286
PICSAR100	PICSAR204	45
PICSAR100	PICSAR201	225
PICSAR100	PICSAR225	52
PICSAR100	PICSAR19	40
PICSAR100	PICSAR43	208
PICSAR100	PICSAR196	54
PICSAR100	PICSAR193	214
PICSAR100	PICSAR205	218
PICSAR100	PICSAR197	55
PICSAR100	PICSAR192	53
PICSAR100	PICSAR3	207
PICSAR100	PICSAR22	197
PICSAR100	PICSAR198	222
PICSAR100	PICSAR39	220
PICSAR100	PICSAR42	222
PICSAR100	PICSAR190	15
PICSAR100	PICSAR224	51
PICSAR100	PICSAR206	26
PICSAR100	PICSAR232	39
PICSAR100	PICSAR230	34
PICSAR100	PICSAR1	213
PICSAR100	PICSAR18	221
PICSAR100	PICSAR200	64
PICSAR100	PICSAR191	212
PICSAR100	PICSAR135	255
PICSAR100	PICSAR172	35
PICSAR100	PICSAR188	227
PICSAR100	PICSAR255	214
PICSAR100	PICSAR24	221
PICSAR100	PICSAR142	271
PICSAR100	PICSAR119	230
PICSAR100	PICSAR118	227
PICSAR100	PICSAR249	2
PICSAR100	PICSAR25	216
PICSAR100	PICSAR117	104
PICSAR100	PICSAR144	220
PICSAR100	PICSAR20	204
PICSAR100	PICSAR11	226
PICSAR100	PICSAR248	0
PICSAR100	PICSAR145	58
PICSAR100	PICSAR147	104
PICSAR100	PICSAR114	220
PICSAR100	PICSAR247	47
PICSAR100	PICSAR148	50
PICSAR100	PICSAR209	209
PICSAR100	PICSAR113	228
PICSAR100	PICSAR149	49
PICSAR100	PICSAR26	73
PICSAR100	PICSAR246	215
PICSAR100	PICSAR116	228
PICSAR100	PICSAR141	271
PICSAR100	PICSAR140	228
PICSAR100	PICSAR120	230
PICSAR100	PICSAR251	45
PICSAR100	PICSAR133	202
PICSAR100	PICSAR211	212
PICSAR100	PICSAR252	46
PICSAR100	PICSAR132	213
PICSAR100	PICSAR136	226
PICSAR100	PICSAR212	47
PICSAR100	PICSAR131	48
PICSAR100	PICSAR213	49
PICSAR100	PICSAR128	210
PICSAR100	PICSAR214	208
PICSAR100	PICSAR253	225
PICSAR100	PICSAR21	190
PICSAR100	PICSAR138	226
PICSAR100	PICSAR127	226
PICSAR100	PICSAR139	226
PICSAR100	PICSAR124	294
PICSAR100	PICSAR210	209
PICSAR100	PICSAR223	50
PICSAR100	PICSAR254	213
PICSAR100	PICSAR13	57
PICSAR100	PICSAR124B	40
PICSAR100	PICSAR250	45
PICSAR100	PICSAR14	58
PICSAR100	PICSAR235	29
PICSAR100	PICSAR111	226
PICSAR100	PICSAR27	36
PICSAR100	PICSAR32	199
PICSAR100	PICSAR165	29
PICSAR100	PICSAR168B	225
PICSAR100	PICSAR168	222
PICSAR100	PICSAR35	218
PICSAR100	PICSAR16	219
PICSAR100	PICSAR239	209
PICSAR100	PICSAR215	45
PICSAR100	PICSAR171	28
PICSAR100	PICSAR238	50
PICSAR100	PICSAR23	227
PICSAR100	PICSAR216	45
PICSAR100	PICSAR179	45
PICSAR100	PICSAR17	217
PICSAR100	PICSAR36	222
PICSAR100	PICSAR180	53
PICSAR100	PICSAR236	216
PICSAR100	PICSAR181	214
PICSAR100	PICSAR38	220
PICSAR100	PICSAR208	195
PICSAR100	PICSAR182	207
PICSAR100	PICSAR184	205
PICSAR100	PICSAR178	139
PICSAR100	PICSAR100	0
PICSAR100	PICSAR101	0
PICSAR100	PICSAR164	33
PICSAR100	PICSAR150	51
PICSAR100	PICSAR110	65
PICSAR100	PICSAR153	35
PICSAR100	PICSAR10	61
PICSAR100	PICSAR154	34
PICSAR100	PICSAR107	223
PICSAR100	PICSAR243	46
PICSAR100	PICSAR28	74
PICSAR100	PICSAR157	49
PICSAR100	PICSAR106	212
PICSAR100	PICSAR242	64
PICSAR100	PICSAR15	45
PICSAR100	PICSAR29	32
PICSAR100	PICSAR105	19
PICSAR100	PICSAR160	222
PICSAR100	PICSAR104	32
PICSAR100	PICSAR162	62
PICSAR100	PICSAR2	253
PICSAR100	PICSAR103	31
PICSAR100	PICSAR240	228
PICSAR100	PICSAR30	227
PICSAR100	PICSAR163	30
PICSAR100	PICSAR102	52
PICSAR100	PICSAR245	50
PICSAR100	PICSAR143	220
PICSAR100	PICSAR222	207
PICSAR100	PICSAR46	51
PICSAR100	PICSAR72	219
PICSAR100	PICSAR73	221
PICSAR100	PICSAR74	223
PICSAR100	PICSAR75	195
PICSAR100	PICSAR76	211
PICSAR100	PICSAR78	21
PICSAR100	PICSAR79	30
PICSAR100	PICSAR7	211
PICSAR100	PICSAR80	224
PICSAR100	PICSAR81	223
PICSAR100	PICSAR85	29
PICSAR100	PICSAR87	205
PICSAR100	PICSAR8	204
PICSAR100	PICSAR93	34
PICSAR100	PICSAR94	37
PICSAR100	PICSAR97	54
PICSAR100	PICSAR98	3
PICSAR100	PICSAR9	60
PICSAR100	PICSAR218	226
PICSAR100	PICSAR44	36
PICSAR100	K10	242
PICSAR100	PICSAR71	223
PICSAR100	PICSAR70	222
PICSAR100	PICSAR77	38
PICSAR100	PICSAR69	222
PICSAR100	PICSAR49	224
PICSAR100	PICSAR6	254
PICSAR100	PICSAR47	51
PICSAR100	PICSAR4	244
PICSAR100	PICSAR50	51
PICSAR100	PICSAR51	52
PICSAR100	PICSAR52	51
PICSAR100	PICSAR53	51
PICSAR100	PICSAR55	51
PICSAR100	PICSAR56	34
PICSAR100	PICSAR48	104
PICSAR100	PICSAR59	46
PICSAR100	PICSAR5	257
PICSAR100	PICSAR61	151
PICSAR100	PICSAR62	151
PICSAR100	PICSAR63	224
PICSAR100	PICSAR64	90
PICSAR100	PICSAR65	48
PICSAR100	PICSAR66	207
PICSAR100	PICSAR67	204
PICSAR100	PICSAR68	206
PICSAR100	PICSAR58	50
PICSAR101	PICSAR26	73
PICSAR101	PICSAR25	216
PICSAR101	PICSAR252	46
PICSAR101	PICSAR254	213
PICSAR101	PICSAR253	225
PICSAR101	PICSAR255	214
PICSAR101	PICSAR27	36
PICSAR101	PICSAR32	199
PICSAR101	PICSAR29	32
PICSAR101	PICSAR2	253
PICSAR101	PICSAR30	227
PICSAR101	PICSAR35	218
PICSAR101	PICSAR36	222
PICSAR101	PICSAR38	220
PICSAR101	PICSAR39	220
PICSAR101	PICSAR3	207
PICSAR101	PICSAR251	45
PICSAR101	PICSAR28	74
PICSAR101	PICSAR42	222
PICSAR101	PICSAR242	64
PICSAR101	PICSAR24	221
PICSAR101	PICSAR43	208
PICSAR101	PICSAR222	207
PICSAR101	PICSAR223	50
PICSAR101	PICSAR224	51
PICSAR101	PICSAR225	52
PICSAR101	PICSAR230	34
PICSAR101	PICSAR232	39
PICSAR101	PICSAR235	29
PICSAR101	PICSAR236	216
PICSAR101	PICSAR238	50
PICSAR101	PICSAR239	209
PICSAR101	PICSAR23	227
PICSAR101	PICSAR240	228
PICSAR101	PICSAR243	46
PICSAR101	PICSAR245	50
PICSAR101	PICSAR246	215
PICSAR101	PICSAR247	47
PICSAR101	PICSAR248	0
PICSAR101	PICSAR249	2
PICSAR101	PICSAR250	45
PICSAR101	PICSAR44	36
PICSAR101	PICSAR69	222
PICSAR101	PICSAR47	51
PICSAR101	PICSAR71	223
PICSAR101	PICSAR72	219
PICSAR101	PICSAR73	221
PICSAR101	PICSAR74	223
PICSAR101	PICSAR75	195
PICSAR101	PICSAR76	211
PICSAR101	PICSAR78	21
PICSAR101	PICSAR79	30
PICSAR101	PICSAR7	211
PICSAR101	PICSAR80	224
PICSAR101	PICSAR81	223
PICSAR101	PICSAR85	29
PICSAR101	PICSAR87	205
PICSAR101	PICSAR8	204
PICSAR101	PICSAR93	34
PICSAR101	PICSAR94	37
PICSAR101	PICSAR97	54
PICSAR101	PICSAR98	3
PICSAR101	PICSAR9	60
PICSAR101	PICSAR70	222
PICSAR101	PICSAR46	51
PICSAR101	PICSAR6	254
PICSAR101	PICSAR68	206
PICSAR101	PICSAR48	104
PICSAR101	PICSAR49	224
PICSAR101	PICSAR4	244
PICSAR101	PICSAR50	51
PICSAR101	PICSAR51	52
PICSAR101	PICSAR52	51
PICSAR101	PICSAR53	51
PICSAR101	PICSAR55	51
PICSAR101	PICSAR56	34
PICSAR101	PICSAR58	50
PICSAR101	PICSAR59	46
PICSAR101	PICSAR5	257
PICSAR101	PICSAR61	151
PICSAR101	PICSAR62	151
PICSAR101	PICSAR63	224
PICSAR101	PICSAR64	90
PICSAR101	PICSAR65	48
PICSAR101	PICSAR66	207
PICSAR101	PICSAR67	204
PICSAR101	PICSAR21	190
PICSAR101	PICSAR219	39
PICSAR101	PICSAR193	214
PICSAR101	PICSAR216	45
PICSAR101	PICSAR133	202
PICSAR101	PICSAR135	255
PICSAR101	PICSAR136	226
PICSAR101	PICSAR138	226
PICSAR101	PICSAR139	226
PICSAR101	PICSAR13	57
PICSAR101	PICSAR140	228
PICSAR101	PICSAR141	271
PICSAR101	PICSAR132	213
PICSAR101	PICSAR142	271
PICSAR101	PICSAR144	220
PICSAR101	PICSAR145	58
PICSAR101	PICSAR147	104
PICSAR101	PICSAR148	50
PICSAR101	PICSAR149	49
PICSAR101	PICSAR14	58
PICSAR101	PICSAR150	51
PICSAR101	PICSAR153	35
PICSAR101	PICSAR143	220
PICSAR101	PICSAR131	48
PICSAR101	PICSAR128	210
PICSAR101	PICSAR127	226
PICSAR101	PICSAR101	0
PICSAR101	PICSAR102	52
PICSAR101	PICSAR103	31
PICSAR101	PICSAR104	32
PICSAR101	PICSAR105	19
PICSAR101	PICSAR106	212
PICSAR101	PICSAR107	223
PICSAR101	PICSAR10	61
PICSAR101	PICSAR110	65
PICSAR101	PICSAR111	226
PICSAR101	PICSAR113	228
PICSAR101	PICSAR114	220
PICSAR101	PICSAR116	228
PICSAR101	PICSAR117	104
PICSAR101	PICSAR118	227
PICSAR101	PICSAR119	230
PICSAR101	PICSAR11	226
PICSAR101	PICSAR120	230
PICSAR101	PICSAR124	294
PICSAR101	PICSAR154	34
PICSAR101	PICSAR157	49
PICSAR101	PICSAR15	45
PICSAR101	PICSAR160	222
PICSAR101	PICSAR197	55
PICSAR101	PICSAR198	222
PICSAR101	PICSAR19	40
PICSAR101	PICSAR1	213
PICSAR101	PICSAR200	64
PICSAR101	PICSAR201	225
PICSAR101	PICSAR202	286
PICSAR101	PICSAR204	45
PICSAR101	PICSAR205	218
PICSAR101	PICSAR206	26
PICSAR101	PICSAR208	195
PICSAR101	PICSAR209	209
PICSAR101	PICSAR20	204
PICSAR101	PICSAR210	209
PICSAR101	PICSAR211	212
PICSAR101	PICSAR212	47
PICSAR101	PICSAR213	49
PICSAR101	PICSAR214	208
PICSAR101	PICSAR215	45
PICSAR101	PICSAR196	54
PICSAR101	PICSAR218	226
PICSAR101	PICSAR192	53
PICSAR101	PICSAR190	15
PICSAR101	PICSAR162	62
PICSAR101	PICSAR163	30
PICSAR101	PICSAR164	33
PICSAR101	PICSAR165	29
PICSAR101	PICSAR168B	225
PICSAR101	PICSAR168	222
PICSAR101	PICSAR16	219
PICSAR101	PICSAR171	28
PICSAR101	PICSAR172	35
PICSAR101	PICSAR178	139
PICSAR101	PICSAR179	45
PICSAR101	PICSAR17	217
PICSAR101	PICSAR180	53
PICSAR101	PICSAR181	214
PICSAR101	PICSAR182	207
PICSAR101	PICSAR184	205
PICSAR101	PICSAR188	227
PICSAR101	PICSAR189	227
PICSAR101	PICSAR18	221
PICSAR101	PICSAR191	212
PICSAR101	PICSAR124B	40
PICSAR101	PICSAR22	197
PICSAR101	PICSAR100	0
PICSAR101	K10	242
PICSAR101	PICSAR77	38
PICSAR102	PICSAR232	61
PICSAR102	PICSAR230	54
PICSAR102	PICSAR22	191
PICSAR102	PICSAR225	30
PICSAR102	PICSAR224	29
PICSAR102	PICSAR213	27
PICSAR102	PICSAR222	201
PICSAR102	PICSAR219	25
PICSAR102	PICSAR218	220
PICSAR102	PICSAR216	55
PICSAR102	PICSAR215	55
PICSAR102	PICSAR214	202
PICSAR102	K10	236
PICSAR102	PICSAR223	29
PICSAR102	PICSAR21	184
PICSAR102	PICSAR211	205
PICSAR102	PICSAR197	36
PICSAR102	PICSAR198	216
PICSAR102	PICSAR19	20
PICSAR102	PICSAR1	207
PICSAR102	PICSAR200	58
PICSAR102	PICSAR201	219
PICSAR102	PICSAR235	51
PICSAR102	PICSAR202	280
PICSAR102	PICSAR205	212
PICSAR102	PICSAR206	54
PICSAR102	PICSAR208	189
PICSAR102	PICSAR209	203
PICSAR102	PICSAR20	197
PICSAR102	PICSAR210	203
PICSAR102	PICSAR204	23
PICSAR102	PICSAR212	25
PICSAR102	PICSAR236	210
PICSAR102	PICSAR239	203
PICSAR102	PICSAR3	201
PICSAR102	PICSAR39	214
PICSAR102	PICSAR38	214
PICSAR102	PICSAR36	216
PICSAR102	PICSAR35	212
PICSAR102	PICSAR32	195
PICSAR102	PICSAR30	221
PICSAR102	PICSAR2	247
PICSAR102	PICSAR29	54
PICSAR102	PICSAR28	60
PICSAR102	PICSAR101	52
PICSAR102	PICSAR27	24
PICSAR102	PICSAR26	59
PICSAR102	PICSAR25	210
PICSAR102	PICSAR238	28
PICSAR102	PICSAR255	208
PICSAR102	PICSAR253	219
PICSAR102	PICSAR252	68
PICSAR102	PICSAR251	67
PICSAR102	PICSAR250	67
PICSAR102	PICSAR24	215
PICSAR102	PICSAR249	50
PICSAR102	PICSAR248	50
PICSAR102	PICSAR247	60
PICSAR102	PICSAR246	209
PICSAR102	PICSAR245	28
PICSAR102	PICSAR243	56
PICSAR102	PICSAR242	58
PICSAR102	PICSAR240	222
PICSAR102	PICSAR23	221
PICSAR102	PICSAR254	207
PICSAR102	PICSAR196	38
PICSAR102	PICSAR193	208
PICSAR102	PICSAR192	63
PICSAR102	PICSAR116	222
PICSAR102	PICSAR117	98
PICSAR102	PICSAR118	221
PICSAR102	PICSAR119	224
PICSAR102	PICSAR11	220
PICSAR102	PICSAR120	224
PICSAR102	PICSAR124B	50
PICSAR102	PICSAR124	288
PICSAR102	PICSAR154	62
PICSAR102	PICSAR127	220
PICSAR102	PICSAR128	204
PICSAR102	PICSAR131	58
PICSAR102	PICSAR132	207
PICSAR102	PICSAR133	197
PICSAR102	PICSAR157	59
PICSAR102	PICSAR135	249
PICSAR102	PICSAR138	220
PICSAR102	PICSAR153	45
PICSAR102	PICSAR139	220
PICSAR102	PICSAR13	44
PICSAR102	PICSAR140	222
PICSAR102	PICSAR141	265
PICSAR102	PICSAR150	60
PICSAR102	PICSAR142	265
PICSAR102	PICSAR143	214
PICSAR102	PICSAR144	214
PICSAR102	PICSAR145	44
PICSAR102	PICSAR14	44
PICSAR102	PICSAR147	98
PICSAR102	PICSAR148	60
PICSAR102	PICSAR136	220
PICSAR102	PICSAR114	218
PICSAR102	PICSAR113	222
PICSAR102	PICSAR111	220
PICSAR102	PICSAR191	206
PICSAR102	PICSAR190	31
PICSAR102	PICSAR18	215
PICSAR102	PICSAR189	221
PICSAR102	PICSAR188	221
PICSAR102	PICSAR184	199
PICSAR102	PICSAR182	201
PICSAR102	PICSAR181	208
PICSAR102	PICSAR180	31
PICSAR102	PICSAR17	211
PICSAR102	PICSAR179	55
PICSAR102	PICSAR178	133
PICSAR102	PICSAR172	57
PICSAR102	PICSAR171	50
PICSAR102	PICSAR16	213
PICSAR102	PICSAR168	216
PICSAR102	PICSAR168B	219
PICSAR102	PICSAR110	59
PICSAR102	PICSAR10	39
PICSAR102	PICSAR107	217
PICSAR102	PICSAR106	206
PICSAR102	PICSAR15	55
PICSAR102	PICSAR105	43
PICSAR102	PICSAR42	216
PICSAR102	PICSAR104	54
PICSAR102	PICSAR102	0
PICSAR102	PICSAR160	216
PICSAR102	PICSAR162	40
PICSAR102	PICSAR163	52
PICSAR102	PICSAR164	55
PICSAR102	PICSAR165	49
PICSAR102	PICSAR103	53
PICSAR102	PICSAR43	202
PICSAR102	PICSAR149	29
PICSAR102	PICSAR70	216
PICSAR102	PICSAR55	29
PICSAR102	PICSAR78	39
PICSAR102	PICSAR79	44
PICSAR102	PICSAR53	29
PICSAR102	PICSAR7	205
PICSAR102	PICSAR52	29
PICSAR102	PICSAR80	218
PICSAR102	PICSAR51	30
PICSAR102	PICSAR81	217
PICSAR102	PICSAR50	29
PICSAR102	PICSAR85	36
PICSAR102	PICSAR87	199
PICSAR102	PICSAR4	238
PICSAR102	PICSAR8	198
PICSAR102	PICSAR93	38
PICSAR102	PICSAR94	59
PICSAR102	PICSAR97	40
PICSAR102	PICSAR76	205
PICSAR102	PICSAR49	218
PICSAR102	PICSAR56	45
PICSAR102	PICSAR75	189
PICSAR102	PICSAR77	60
PICSAR102	PICSAR66	201
PICSAR102	PICSAR64	88
PICSAR102	PICSAR67	198
PICSAR102	PICSAR68	200
PICSAR102	PICSAR63	218
PICSAR102	PICSAR69	216
PICSAR102	PICSAR6	248
PICSAR102	PICSAR62	145
PICSAR102	PICSAR61	145
PICSAR102	PICSAR71	217
PICSAR102	PICSAR72	213
PICSAR102	PICSAR5	251
PICSAR102	PICSAR73	215
PICSAR102	PICSAR100	52
PICSAR102	PICSAR59	56
PICSAR102	PICSAR74	217
PICSAR102	PICSAR58	60
PICSAR102	PICSAR98	51
PICSAR102	PICSAR65	27
PICSAR102	PICSAR46	29
PICSAR102	PICSAR47	29
PICSAR102	PICSAR44	45
PICSAR102	PICSAR48	98
PICSAR102	PICSAR9	38
PICSAR103	PICSAR116	229
PICSAR103	PICSAR154	41
PICSAR103	PICSAR61	152
PICSAR103	PICSAR245	51
PICSAR103	PICSAR114	222
PICSAR103	PICSAR5	258
PICSAR103	PICSAR63	225
PICSAR103	PICSAR243	47
PICSAR103	PICSAR215	46
PICSAR103	PICSAR153	36
PICSAR103	PICSAR59	47
PICSAR103	PICSAR62	152
PICSAR103	PICSAR127	227
PICSAR103	PICSAR216	46
PICSAR103	PICSAR157	50
PICSAR103	PICSAR50	52
PICSAR103	PICSAR14	59
PICSAR103	PICSAR219	40
PICSAR103	PICSAR51	53
PICSAR103	PICSAR246	216
PICSAR103	PICSAR52	52
PICSAR103	PICSAR58	51
PICSAR103	PICSAR53	52
PICSAR103	PICSAR100	31
PICSAR103	PICSAR55	52
PICSAR103	PICSAR150	52
PICSAR103	PICSAR113	229
PICSAR103	PICSAR56	35
PICSAR103	PICSAR239	210
PICSAR103	PICSAR218	227
PICSAR103	PICSAR64	91
PICSAR103	PICSAR251	46
PICSAR103	PICSAR214	209
PICSAR103	PICSAR120	231
PICSAR103	PICSAR20	205
PICSAR103	PICSAR76	212
PICSAR103	PICSAR240	229
PICSAR103	PICSAR118	228
PICSAR103	PICSAR75	196
PICSAR103	PICSAR164	34
PICSAR103	PICSAR74	224
PICSAR103	PICSAR210	210
PICSAR103	PICSAR119	231
PICSAR103	PICSAR73	222
PICSAR103	PICSAR163	31
PICSAR103	PICSAR72	220
PICSAR103	PICSAR211	213
PICSAR103	PICSAR65	49
PICSAR103	PICSAR71	224
PICSAR103	PICSAR70	223
PICSAR103	PICSAR162	63
PICSAR103	PICSAR242	65
PICSAR103	PICSAR6	255
PICSAR103	PICSAR212	47
PICSAR103	PICSAR69	223
PICSAR103	PICSAR160	223
PICSAR103	PICSAR68	207
PICSAR103	PICSAR213	50
PICSAR103	PICSAR117	105
PICSAR103	PICSAR124	295
PICSAR103	PICSAR67	205
PICSAR103	PICSAR15	46
PICSAR103	PICSAR128	211
PICSAR103	PICSAR124B	41
PICSAR103	PICSAR66	208
PICSAR103	PICSAR4	245
PICSAR103	PICSAR238	51
PICSAR103	PICSAR105	25
PICSAR103	PICSAR30	228
PICSAR103	PICSAR2	254
PICSAR103	PICSAR143	221
PICSAR103	PICSAR29	0
PICSAR103	PICSAR28	75
PICSAR103	PICSAR235	30
PICSAR103	PICSAR27	36
PICSAR103	PICSAR26	74
PICSAR103	PICSAR104	1
PICSAR103	PICSAR25	216
PICSAR103	PICSAR255	215
PICSAR103	PICSAR142	272
PICSAR103	PICSAR254	214
PICSAR103	PICSAR106	213
PICSAR103	PICSAR253	226
PICSAR103	PICSAR249	29
PICSAR103	PICSAR141	272
PICSAR103	PICSAR102	53
PICSAR103	PICSAR103	0
PICSAR103	PICSAR133	202
PICSAR103	PICSAR140	229
PICSAR103	PICSAR24	222
PICSAR103	PICSAR13	58
PICSAR103	PICSAR252	47
PICSAR103	PICSAR139	227
PICSAR103	PICSAR138	226
PICSAR103	PICSAR250	46
PICSAR103	PICSAR136	227
PICSAR103	PICSAR135	256
PICSAR103	PICSAR236	217
PICSAR103	PICSAR21	191
PICSAR103	PICSAR32	202
PICSAR103	PICSAR35	218
PICSAR103	PICSAR49	225
PICSAR103	PICSAR222	208
PICSAR103	PICSAR149	51
PICSAR103	PICSAR48	105
PICSAR103	PICSAR47	52
PICSAR103	PICSAR111	227
PICSAR103	PICSAR223	51
PICSAR103	PICSAR131	49
PICSAR103	PICSAR46	52
PICSAR103	PICSAR148	51
PICSAR103	PICSAR44	37
PICSAR103	PICSAR224	52
PICSAR103	PICSAR247	50
PICSAR103	PICSAR43	209
PICSAR103	PICSAR232	40
PICSAR103	PICSAR110	66
PICSAR103	PICSAR225	53
PICSAR103	PICSAR42	223
PICSAR103	PICSAR3	208
PICSAR103	PICSAR10	62
PICSAR103	PICSAR165	31
PICSAR103	PICSAR248	29
PICSAR103	PICSAR39	221
PICSAR103	PICSAR145	59
PICSAR103	PICSAR38	221
PICSAR103	PICSAR132	214
PICSAR103	PICSAR230	35
PICSAR103	PICSAR36	223
PICSAR103	PICSAR107	224
PICSAR103	PICSAR144	221
PICSAR103	PICSAR147	105
PICSAR103	PICSAR22	198
PICSAR103	PICSAR11	227
PICSAR103	PICSAR97	55
PICSAR103	PICSAR182	208
PICSAR103	PICSAR85	30
PICSAR103	PICSAR197	56
PICSAR103	PICSAR168	223
PICSAR103	PICSAR190	16
PICSAR103	PICSAR87	206
PICSAR103	PICSAR179	46
PICSAR103	PICSAR18	222
PICSAR103	PICSAR101	31
PICSAR103	PICSAR8	205
PICSAR103	PICSAR16	220
PICSAR103	PICSAR184	205
PICSAR103	PICSAR81	224
PICSAR103	PICSAR200	65
PICSAR103	PICSAR205	219
PICSAR103	PICSAR94	38
PICSAR103	PICSAR178	140
PICSAR103	PICSAR204	46
PICSAR103	PICSAR189	228
PICSAR103	PICSAR171	29
PICSAR103	PICSAR202	287
PICSAR103	PICSAR188	228
PICSAR103	PICSAR98	30
PICSAR103	PICSAR172	36
PICSAR103	K10	243
PICSAR103	PICSAR9	61
PICSAR103	PICSAR93	35
PICSAR103	PICSAR196	55
PICSAR103	PICSAR201	226
PICSAR103	PICSAR206	33
PICSAR103	PICSAR209	210
PICSAR103	PICSAR192	54
PICSAR103	PICSAR78	22
PICSAR103	PICSAR19	41
PICSAR103	PICSAR79	31
PICSAR103	PICSAR193	215
PICSAR103	PICSAR180	54
PICSAR103	PICSAR191	213
PICSAR103	PICSAR1	214
PICSAR103	PICSAR168B	226
PICSAR103	PICSAR77	39
PICSAR103	PICSAR7	211
PICSAR103	PICSAR181	215
PICSAR103	PICSAR208	196
PICSAR103	PICSAR80	225
PICSAR103	PICSAR198	223
PICSAR103	PICSAR17	218
PICSAR103	PICSAR23	228
PICSAR104	PICSAR49	226
PICSAR104	PICSAR68	208
PICSAR104	PICSAR69	224
PICSAR104	PICSAR179	47
PICSAR104	PICSAR6	255
PICSAR104	PICSAR53	53
PICSAR104	PICSAR113	230
PICSAR104	PICSAR132	214
PICSAR104	PICSAR51	54
PICSAR104	PICSAR70	224
PICSAR104	PICSAR71	225
PICSAR104	PICSAR184	207
PICSAR104	PICSAR52	53
PICSAR104	PICSAR131	50
PICSAR104	PICSAR72	221
PICSAR104	PICSAR73	223
PICSAR104	PICSAR178	141
PICSAR104	PICSAR67	206
PICSAR104	PICSAR66	209
PICSAR104	PICSAR56	36
PICSAR104	PICSAR74	225
PICSAR104	PICSAR50	53
PICSAR104	PICSAR10	63
PICSAR104	PICSAR59	48
PICSAR104	PICSAR110	67
PICSAR104	PICSAR180	55
PICSAR104	PICSAR5	258
PICSAR104	PICSAR55	53
PICSAR104	PICSAR61	153
PICSAR104	PICSAR181	216
PICSAR104	PICSAR62	153
PICSAR104	PICSAR188	229
PICSAR104	PICSAR182	209
PICSAR104	PICSAR189	229
PICSAR104	PICSAR64	92
PICSAR104	PICSAR111	227
PICSAR104	PICSAR65	50
PICSAR104	PICSAR4	245
PICSAR104	PICSAR17	219
PICSAR104	PICSAR63	226
PICSAR104	PICSAR58	52
PICSAR104	PICSAR219	41
PICSAR104	PICSAR75	197
PICSAR104	PICSAR160	224
PICSAR104	PICSAR103	1
PICSAR104	PICSAR117	105
PICSAR104	PICSAR94	38
PICSAR104	PICSAR97	55
PICSAR104	PICSAR15	47
PICSAR104	PICSAR98	31
PICSAR104	PICSAR77	40
PICSAR104	PICSAR157	51
PICSAR104	PICSAR9	62
PICSAR104	PICSAR118	229
PICSAR104	PICSAR93	36
PICSAR104	PICSAR142	273
PICSAR104	PICSAR153	37
PICSAR104	PICSAR119	232
PICSAR104	PICSAR150	53
PICSAR104	PICSAR143	222
PICSAR104	PICSAR14	59
PICSAR104	PICSAR11	228
PICSAR104	PICSAR149	52
PICSAR104	PICSAR148	52
PICSAR104	PICSAR120	232
PICSAR104	PICSAR147	105
PICSAR104	PICSAR144	222
PICSAR104	PICSAR154	42
PICSAR104	PICSAR162	64
PICSAR104	PICSAR141	273
PICSAR104	PICSAR163	32
PICSAR104	PICSAR172	37
PICSAR104	PICSAR76	213
PICSAR104	PICSAR78	23
PICSAR104	PICSAR79	32
PICSAR104	PICSAR7	212
PICSAR104	PICSAR171	30
PICSAR104	PICSAR114	223
PICSAR104	PICSAR16	221
PICSAR104	PICSAR48	106
PICSAR104	PICSAR102	54
PICSAR104	PICSAR168	224
PICSAR104	PICSAR128	212
PICSAR104	PICSAR80	226
PICSAR104	PICSAR127	228
PICSAR104	PICSAR81	225
PICSAR104	PICSAR116	230
PICSAR104	PICSAR168B	227
PICSAR104	PICSAR85	31
PICSAR104	PICSAR140	230
PICSAR104	PICSAR87	207
PICSAR104	PICSAR165	32
PICSAR104	PICSAR124	295
PICSAR104	PICSAR8	206
PICSAR104	PICSAR101	32
PICSAR104	PICSAR164	35
PICSAR104	PICSAR13	58
PICSAR104	PICSAR18	223
PICSAR104	PICSAR46	53
PICSAR104	PICSAR124B	42
PICSAR104	PICSAR208	197
PICSAR104	PICSAR245	52
PICSAR104	PICSAR206	34
PICSAR104	PICSAR246	217
PICSAR104	PICSAR247	51
PICSAR104	PICSAR248	30
PICSAR104	PICSAR205	220
PICSAR104	PICSAR249	30
PICSAR104	PICSAR24	223
PICSAR104	PICSAR204	47
PICSAR104	PICSAR243	48
PICSAR104	PICSAR250	47
PICSAR104	PICSAR47	53
PICSAR104	PICSAR138	227
PICSAR104	PICSAR252	48
PICSAR104	PICSAR253	227
PICSAR104	K10	244
PICSAR104	PICSAR254	215
PICSAR104	PICSAR255	216
PICSAR104	PICSAR25	217
PICSAR104	PICSAR139	228
PICSAR104	PICSAR26	73
PICSAR104	PICSAR251	47
PICSAR104	PICSAR201	227
PICSAR104	PICSAR209	207
PICSAR104	PICSAR20	206
PICSAR104	PICSAR21	192
PICSAR104	PICSAR222	209
PICSAR104	PICSAR218	228
PICSAR104	PICSAR216	47
PICSAR104	PICSAR223	52
PICSAR104	PICSAR224	53
PICSAR104	PICSAR215	47
PICSAR104	PICSAR225	54
PICSAR104	PICSAR214	210
PICSAR104	PICSAR22	199
PICSAR104	PICSAR242	66
PICSAR104	PICSAR213	51
PICSAR104	PICSAR232	40
PICSAR104	PICSAR235	31
PICSAR104	PICSAR212	48
PICSAR104	PICSAR236	218
PICSAR104	PICSAR211	214
PICSAR104	PICSAR238	52
PICSAR104	PICSAR239	211
PICSAR104	PICSAR210	207
PICSAR104	PICSAR23	229
PICSAR104	PICSAR240	230
PICSAR104	PICSAR230	36
PICSAR104	PICSAR200	66
PICSAR104	PICSAR202	287
PICSAR104	PICSAR27	37
PICSAR104	PICSAR136	228
PICSAR104	PICSAR135	257
PICSAR104	PICSAR36	224
PICSAR104	PICSAR197	57
PICSAR104	PICSAR106	214
PICSAR104	PICSAR104	0
PICSAR104	PICSAR196	56
PICSAR104	PICSAR39	222
PICSAR104	PICSAR35	219
PICSAR104	PICSAR133	203
PICSAR104	PICSAR3	209
PICSAR104	PICSAR192	55
PICSAR104	PICSAR42	224
PICSAR104	PICSAR191	214
PICSAR104	PICSAR43	210
PICSAR104	PICSAR107	225
PICSAR104	PICSAR44	38
PICSAR104	PICSAR190	17
PICSAR104	PICSAR193	216
PICSAR104	PICSAR32	203
PICSAR104	PICSAR38	222
PICSAR104	PICSAR145	60
PICSAR104	PICSAR105	26
PICSAR104	PICSAR2	254
PICSAR104	PICSAR19	42
PICSAR104	PICSAR28	74
PICSAR104	PICSAR1	215
PICSAR104	PICSAR100	32
PICSAR104	PICSAR29	1
PICSAR104	PICSAR198	224
PICSAR104	PICSAR30	229
PICSAR105	PICSAR124B	33
PICSAR105	PICSAR168B	197
PICSAR105	PICSAR171	22
PICSAR105	PICSAR11	206
PICSAR105	PICSAR157	42
PICSAR105	PICSAR136	199
PICSAR105	PICSAR17	194
PICSAR105	PICSAR114	195
PICSAR105	PICSAR14	50
PICSAR105	PICSAR18	197
PICSAR105	PICSAR111	207
PICSAR105	PICSAR179	38
PICSAR105	PICSAR154	28
PICSAR105	PICSAR107	199
PICSAR105	PICSAR149	42
PICSAR105	PICSAR133	185
PICSAR105	PICSAR178	121
PICSAR105	PICSAR192	45
PICSAR105	PICSAR168	198
PICSAR105	PICSAR110	56
PICSAR105	PICSAR153	28
PICSAR105	PICSAR164	27
PICSAR105	PICSAR120	202
PICSAR105	PICSAR189	196
PICSAR105	PICSAR182	183
PICSAR105	PICSAR132	185
PICSAR105	PICSAR181	190
PICSAR105	PICSAR128	186
PICSAR105	PICSAR191	188
PICSAR105	PICSAR165	24
PICSAR105	PICSAR141	248
PICSAR105	PICSAR16	195
PICSAR105	PICSAR184	181
PICSAR105	PICSAR117	93
PICSAR105	PICSAR162	54
PICSAR105	PICSAR113	200
PICSAR105	PICSAR118	200
PICSAR105	PICSAR163	24
PICSAR105	PICSAR13	49
PICSAR105	PICSAR150	44
PICSAR105	PICSAR190	9
PICSAR105	PICSAR142	248
PICSAR105	PICSAR180	45
PICSAR105	PICSAR127	208
PICSAR105	PICSAR160	196
PICSAR105	PICSAR138	199
PICSAR105	PICSAR77	32
PICSAR105	PICSAR124	265
PICSAR105	PICSAR131	40
PICSAR105	PICSAR119	202
PICSAR105	PICSAR15	37
PICSAR105	PICSAR135	233
PICSAR105	PICSAR188	196
PICSAR105	PICSAR172	29
PICSAR105	PICSAR139	199
PICSAR105	PICSAR10	53
PICSAR105	PICSAR116	200
PICSAR105	PICSAR103	25
PICSAR105	PICSAR69	204
PICSAR105	PICSAR193	190
PICSAR105	K10	224
PICSAR105	PICSAR245	42
PICSAR105	PICSAR47	43
PICSAR105	PICSAR243	38
PICSAR105	PICSAR242	55
PICSAR105	PICSAR48	93
PICSAR105	PICSAR240	210
PICSAR105	PICSAR23	202
PICSAR105	PICSAR49	206
PICSAR105	PICSAR239	185
PICSAR105	PICSAR4	223
PICSAR105	PICSAR238	42
PICSAR105	PICSAR50	43
PICSAR105	PICSAR236	192
PICSAR105	PICSAR51	44
PICSAR105	PICSAR100	19
PICSAR105	PICSAR235	23
PICSAR105	PICSAR53	43
PICSAR105	PICSAR232	33
PICSAR105	PICSAR55	43
PICSAR105	PICSAR230	28
PICSAR105	PICSAR22	172
PICSAR105	PICSAR56	28
PICSAR105	PICSAR225	44
PICSAR105	PICSAR58	42
PICSAR105	PICSAR140	201
PICSAR105	PICSAR224	43
PICSAR105	PICSAR223	43
PICSAR105	PICSAR59	39
PICSAR105	PICSAR148	43
PICSAR105	PICSAR222	183
PICSAR105	PICSAR246	191
PICSAR105	PICSAR46	43
PICSAR105	PICSAR144	195
PICSAR105	PICSAR28	65
PICSAR105	PICSAR2	231
PICSAR105	PICSAR27	27
PICSAR105	PICSAR30	200
PICSAR105	PICSAR26	64
PICSAR105	PICSAR32	183
PICSAR105	PICSAR25	192
PICSAR105	PICSAR145	50
PICSAR105	PICSAR35	193
PICSAR105	PICSAR255	189
PICSAR105	PICSAR36	197
PICSAR105	PICSAR101	19
PICSAR105	PICSAR38	195
PICSAR105	PICSAR147	93
PICSAR105	PICSAR254	188
PICSAR105	PICSAR39	195
PICSAR105	PICSAR253	197
PICSAR105	PICSAR252	40
PICSAR105	PICSAR3	183
PICSAR105	PICSAR251	39
PICSAR105	PICSAR250	39
PICSAR105	PICSAR42	204
PICSAR105	PICSAR24	197
PICSAR105	PICSAR43	183
PICSAR105	PICSAR249	17
PICSAR105	PICSAR44	28
PICSAR105	PICSAR248	17
PICSAR105	PICSAR247	42
PICSAR105	PICSAR104	26
PICSAR105	PICSAR5	235
PICSAR105	PICSAR52	43
PICSAR105	PICSAR29	26
PICSAR105	PICSAR214	184
PICSAR105	PICSAR75	171
PICSAR105	PICSAR93	27
PICSAR105	PICSAR205	194
PICSAR105	PICSAR8	179
PICSAR105	PICSAR213	41
PICSAR105	PICSAR206	20
PICSAR105	PICSAR208	171
PICSAR105	PICSAR68	182
PICSAR105	PICSAR87	181
PICSAR105	PICSAR85	22
PICSAR105	PICSAR212	39
PICSAR105	PICSAR81	196
PICSAR105	PICSAR6	232
PICSAR105	PICSAR65	40
PICSAR105	PICSAR211	194
PICSAR105	PICSAR72	195
PICSAR105	PICSAR80	197
PICSAR105	PICSAR21	166
PICSAR105	PICSAR7	186
PICSAR105	PICSAR79	23
PICSAR105	PICSAR210	184
PICSAR105	PICSAR73	196
PICSAR105	PICSAR66	183
PICSAR105	PICSAR209	184
PICSAR105	PICSAR78	15
PICSAR105	PICSAR76	187
PICSAR105	PICSAR20	181
PICSAR105	PICSAR74	198
PICSAR105	PICSAR204	37
PICSAR105	PICSAR64	78
PICSAR105	PICSAR67	180
PICSAR105	PICSAR200	55
PICSAR105	PICSAR19	32
PICSAR105	PICSAR198	194
PICSAR105	PICSAR1	189
PICSAR105	PICSAR218	200
PICSAR105	PICSAR62	132
PICSAR105	PICSAR94	31
PICSAR105	PICSAR197	47
PICSAR105	PICSAR143	195
PICSAR105	PICSAR70	204
PICSAR105	PICSAR102	43
PICSAR105	PICSAR219	31
PICSAR105	PICSAR201	200
PICSAR105	PICSAR61	132
PICSAR105	PICSAR105	0
PICSAR105	PICSAR9	52
PICSAR105	PICSAR196	46
PICSAR105	PICSAR63	196
PICSAR105	PICSAR202	258
PICSAR105	PICSAR215	38
PICSAR105	PICSAR98	18
PICSAR105	PICSAR97	45
PICSAR105	PICSAR71	205
PICSAR105	PICSAR106	186
PICSAR105	PICSAR216	38
PICSAR106	PICSAR18	53
PICSAR106	PICSAR162	216
PICSAR106	PICSAR164	213
PICSAR106	PICSAR189	59
PICSAR106	PICSAR163	210
PICSAR106	PICSAR17	56
PICSAR106	PICSAR188	59
PICSAR106	PICSAR184	25
PICSAR106	PICSAR182	27
PICSAR106	PICSAR168B	57
PICSAR106	PICSAR168	52
PICSAR106	PICSAR16	55
PICSAR106	PICSAR181	34
PICSAR106	PICSAR171	202
PICSAR106	PICSAR180	207
PICSAR106	PICSAR172	217
PICSAR106	PICSAR179	215
PICSAR106	PICSAR165	199
PICSAR106	PICSAR178	207
PICSAR106	PICSAR114	61
PICSAR106	PICSAR15	215
PICSAR106	PICSAR100	212
PICSAR106	PICSAR131	218
PICSAR106	PICSAR128	26
PICSAR106	PICSAR106	0
PICSAR106	PICSAR107	53
PICSAR106	PICSAR127	197
PICSAR106	PICSAR124	264
PICSAR106	PICSAR124B	210
PICSAR106	PICSAR190	184
PICSAR106	PICSAR10	214
PICSAR106	PICSAR110	217
PICSAR106	PICSAR11	197
PICSAR106	PICSAR119	62
PICSAR106	PICSAR118	59
PICSAR106	PICSAR111	197
PICSAR106	PICSAR117	210
PICSAR106	PICSAR113	60
PICSAR106	PICSAR116	60
PICSAR106	PICSAR120	62
PICSAR106	PICSAR160	58
PICSAR106	PICSAR132	51
PICSAR106	PICSAR135	207
PICSAR106	PICSAR157	219
PICSAR106	PICSAR154	222
PICSAR106	PICSAR153	205
PICSAR106	PICSAR150	213
PICSAR106	PICSAR14	211
PICSAR106	PICSAR149	195
PICSAR106	PICSAR147	210
PICSAR106	PICSAR145	212
PICSAR106	PICSAR133	177
PICSAR106	PICSAR144	52
PICSAR106	PICSAR142	241
PICSAR106	PICSAR103	213
PICSAR106	PICSAR141	241
PICSAR106	PICSAR140	60
PICSAR106	PICSAR13	205
PICSAR106	PICSAR139	58
PICSAR106	PICSAR138	59
PICSAR106	PICSAR136	58
PICSAR106	PICSAR143	52
PICSAR106	PICSAR148	220
PICSAR106	PICSAR213	203
PICSAR106	PICSAR192	223
PICSAR106	PICSAR5	209
PICSAR106	PICSAR59	212
PICSAR106	PICSAR58	220
PICSAR106	PICSAR56	205
PICSAR106	PICSAR55	204
PICSAR106	PICSAR53	205
PICSAR106	PICSAR52	205
PICSAR106	PICSAR51	206
PICSAR106	PICSAR50	205
PICSAR106	PICSAR4	194
PICSAR106	PICSAR49	194
PICSAR106	PICSAR48	208
PICSAR106	PICSAR61	221
PICSAR106	PICSAR47	205
PICSAR106	PICSAR44	172
PICSAR106	PICSAR43	28
PICSAR106	PICSAR42	191
PICSAR106	PICSAR3	27
PICSAR106	PICSAR39	56
PICSAR106	PICSAR38	56
PICSAR106	PICSAR36	58
PICSAR106	PICSAR35	56
PICSAR106	PICSAR32	170
PICSAR106	PICSAR30	59
PICSAR106	PICSAR2	205
PICSAR106	PICSAR29	214
PICSAR106	PICSAR46	205
PICSAR106	PICSAR28	228
PICSAR106	PICSAR62	221
PICSAR106	PICSAR64	180
PICSAR106	PICSAR102	206
PICSAR106	PICSAR9	214
PICSAR106	PICSAR98	211
PICSAR106	PICSAR97	208
PICSAR106	PICSAR94	219
PICSAR106	PICSAR93	120
PICSAR106	PICSAR8	24
PICSAR106	PICSAR87	25
PICSAR106	PICSAR85	82
PICSAR106	PICSAR81	55
PICSAR106	PICSAR80	56
PICSAR106	PICSAR7	35
PICSAR106	PICSAR63	56
PICSAR106	PICSAR79	204
PICSAR106	PICSAR75	48
PICSAR106	PICSAR74	53
PICSAR106	PICSAR73	51
PICSAR106	PICSAR72	35
PICSAR106	PICSAR71	193
PICSAR106	PICSAR70	193
PICSAR106	PICSAR6	206
PICSAR106	PICSAR69	193
PICSAR106	PICSAR68	27
PICSAR106	PICSAR67	27
PICSAR106	PICSAR66	27
PICSAR106	PICSAR65	203
PICSAR106	PICSAR78	199
PICSAR106	PICSAR191	34
PICSAR106	PICSAR27	168
PICSAR106	PICSAR25	38
PICSAR106	PICSAR219	89
PICSAR106	PICSAR218	54
PICSAR106	PICSAR216	215
PICSAR106	PICSAR215	215
PICSAR106	PICSAR214	29
PICSAR106	PICSAR105	186
PICSAR106	PICSAR212	200
PICSAR106	PICSAR211	164
PICSAR106	PICSAR210	29
PICSAR106	PICSAR20	48
PICSAR106	PICSAR209	29
PICSAR106	PICSAR101	212
PICSAR106	PICSAR21	17
PICSAR106	PICSAR208	16
PICSAR106	PICSAR205	40
PICSAR106	PICSAR77	220
PICSAR106	PICSAR204	199
PICSAR106	PICSAR202	256
PICSAR106	PICSAR201	47
PICSAR106	PICSAR200	216
PICSAR106	PICSAR1	33
PICSAR106	PICSAR19	186
PICSAR106	PICSAR198	54
PICSAR106	PICSAR197	166
PICSAR106	PICSAR196	162
PICSAR106	PICSAR193	36
PICSAR106	PICSAR206	214
PICSAR106	PICSAR26	227
PICSAR106	PICSAR222	27
PICSAR106	PICSAR224	205
PICSAR106	PICSAR255	50
PICSAR106	PICSAR254	49
PICSAR106	PICSAR253	57
PICSAR106	PICSAR252	228
PICSAR106	PICSAR251	227
PICSAR106	PICSAR250	227
PICSAR106	PICSAR24	52
PICSAR106	PICSAR249	210
PICSAR106	PICSAR248	210
PICSAR106	PICSAR247	218
PICSAR106	PICSAR246	35
PICSAR106	PICSAR245	203
PICSAR106	PICSAR223	204
PICSAR106	PICSAR243	216
PICSAR106	PICSAR240	199
PICSAR106	K10	213
PICSAR106	PICSAR23	57
PICSAR106	PICSAR239	31
PICSAR106	PICSAR238	204
PICSAR106	PICSAR236	36
PICSAR106	PICSAR235	211
PICSAR106	PICSAR104	214
PICSAR106	PICSAR232	221
PICSAR106	PICSAR230	212
PICSAR106	PICSAR22	31
PICSAR106	PICSAR225	206
PICSAR106	PICSAR242	216
PICSAR106	PICSAR76	32
PICSAR107	PICSAR104	225
PICSAR107	PICSAR105	199
PICSAR107	PICSAR153	216
PICSAR107	PICSAR28	239
PICSAR107	PICSAR255	61
PICSAR107	PICSAR150	225
PICSAR107	PICSAR25	58
PICSAR107	PICSAR26	238
PICSAR107	PICSAR27	180
PICSAR107	PICSAR29	225
PICSAR107	PICSAR2	216
PICSAR107	PICSAR30	70
PICSAR107	PICSAR32	182
PICSAR107	PICSAR35	67
PICSAR107	PICSAR36	69
PICSAR107	PICSAR38	67
PICSAR107	PICSAR39	67
PICSAR107	PICSAR3	48
PICSAR107	PICSAR42	204
PICSAR107	PICSAR43	49
PICSAR107	PICSAR44	184
PICSAR107	PICSAR46	216
PICSAR107	PICSAR47	216
PICSAR107	PICSAR254	60
PICSAR107	PICSAR48	219
PICSAR107	PICSAR253	68
PICSAR107	PICSAR251	238
PICSAR107	PICSAR224	216
PICSAR107	PICSAR225	217
PICSAR107	PICSAR22	42
PICSAR107	PICSAR230	226
PICSAR107	PICSAR232	232
PICSAR107	PICSAR235	222
PICSAR107	PICSAR236	57
PICSAR107	PICSAR238	215
PICSAR107	PICSAR239	50
PICSAR107	PICSAR23	36
PICSAR107	PICSAR240	210
PICSAR107	PICSAR242	226
PICSAR107	PICSAR245	214
PICSAR107	PICSAR246	56
PICSAR107	PICSAR247	229
PICSAR107	PICSAR248	221
PICSAR107	PICSAR249	221
PICSAR107	PICSAR24	31
PICSAR107	PICSAR250	238
PICSAR107	PICSAR252	239
PICSAR107	PICSAR49	206
PICSAR107	K10	224
PICSAR107	PICSAR4	205
PICSAR107	PICSAR75	28
PICSAR107	PICSAR76	53
PICSAR107	PICSAR78	210
PICSAR107	PICSAR79	214
PICSAR107	PICSAR7	54
PICSAR107	PICSAR80	67
PICSAR107	PICSAR81	66
PICSAR107	PICSAR85	99
PICSAR107	PICSAR87	46
PICSAR107	PICSAR8	45
PICSAR107	PICSAR93	131
PICSAR107	PICSAR94	230
PICSAR107	PICSAR97	219
PICSAR107	PICSAR98	222
PICSAR107	PICSAR9	225
PICSAR107	PICSAR100	223
PICSAR107	PICSAR106	53
PICSAR107	PICSAR101	223
PICSAR107	PICSAR102	217
PICSAR107	PICSAR74	32
PICSAR107	PICSAR73	30
PICSAR107	PICSAR72	60
PICSAR107	PICSAR71	204
PICSAR107	PICSAR50	216
PICSAR107	PICSAR51	217
PICSAR107	PICSAR52	216
PICSAR107	PICSAR53	216
PICSAR107	PICSAR55	215
PICSAR107	PICSAR56	216
PICSAR107	PICSAR58	231
PICSAR107	PICSAR59	224
PICSAR107	PICSAR5	220
PICSAR107	PICSAR223	215
PICSAR107	PICSAR61	232
PICSAR107	PICSAR63	67
PICSAR107	PICSAR64	191
PICSAR107	PICSAR65	214
PICSAR107	PICSAR66	48
PICSAR107	PICSAR67	48
PICSAR107	PICSAR68	48
PICSAR107	PICSAR69	204
PICSAR107	PICSAR6	217
PICSAR107	PICSAR70	204
PICSAR107	PICSAR62	232
PICSAR107	PICSAR222	48
PICSAR107	PICSAR243	227
PICSAR107	PICSAR219	100
PICSAR107	PICSAR171	213
PICSAR107	PICSAR139	69
PICSAR107	PICSAR172	228
PICSAR107	PICSAR138	70
PICSAR107	PICSAR178	219
PICSAR107	PICSAR136	69
PICSAR107	PICSAR179	226
PICSAR107	PICSAR21	32
PICSAR107	PICSAR17	67
PICSAR107	PICSAR133	190
PICSAR107	PICSAR180	218
PICSAR107	PICSAR132	62
PICSAR107	PICSAR181	55
PICSAR107	PICSAR131	229
PICSAR107	PICSAR182	48
PICSAR107	PICSAR128	51
PICSAR107	PICSAR184	46
PICSAR107	PICSAR127	208
PICSAR107	PICSAR188	70
PICSAR107	PICSAR13	217
PICSAR107	PICSAR16	66
PICSAR107	PICSAR140	71
PICSAR107	PICSAR168	31
PICSAR107	PICSAR77	231
PICSAR107	PICSAR154	233
PICSAR107	PICSAR14	222
PICSAR107	PICSAR157	230
PICSAR107	PICSAR149	205
PICSAR107	PICSAR15	226
PICSAR107	PICSAR148	231
PICSAR107	PICSAR160	69
PICSAR107	PICSAR147	221
PICSAR107	PICSAR124	275
PICSAR107	PICSAR162	227
PICSAR107	PICSAR145	223
PICSAR107	PICSAR163	221
PICSAR107	PICSAR144	63
PICSAR107	PICSAR164	224
PICSAR107	PICSAR143	63
PICSAR107	PICSAR165	210
PICSAR107	PICSAR142	252
PICSAR107	PICSAR168B	68
PICSAR107	PICSAR141	252
PICSAR107	PICSAR103	224
PICSAR107	PICSAR189	70
PICSAR107	PICSAR135	218
PICSAR107	PICSAR18	64
PICSAR107	PICSAR1	54
PICSAR107	PICSAR200	226
PICSAR107	PICSAR202	267
PICSAR107	PICSAR204	210
PICSAR107	PICSAR205	59
PICSAR107	PICSAR206	225
PICSAR107	PICSAR208	36
PICSAR107	PICSAR209	50
PICSAR107	PICSAR19	197
PICSAR107	PICSAR20	59
PICSAR107	PICSAR210	50
PICSAR107	PICSAR211	175
PICSAR107	PICSAR212	210
PICSAR107	PICSAR213	214
PICSAR107	PICSAR214	50
PICSAR107	PICSAR215	226
PICSAR107	PICSAR216	226
PICSAR107	PICSAR218	67
PICSAR107	PICSAR124B	221
PICSAR107	PICSAR198	64
PICSAR107	PICSAR201	66
PICSAR107	PICSAR196	173
PICSAR107	PICSAR120	73
PICSAR107	PICSAR11	208
PICSAR107	PICSAR190	196
[truncated: 31,490 more rows]
