# Supplementary material for: Genetic Features of Mycobacterium avium subsp. paratuberculosis Strains Circulating in the West of France Deciphered by Whole-Genome Sequencing
Source: Microbiol Spectr. 2022 Nov 29;10(6):e03392-22. doi: 10.1128/spectrum.03392-22 (PMC9769990; doi:10.1128/spectrum.03392-22)
Supplement: Supplemental file 6 — Table S5. Download spectrum.03392-22-s0006.xlsx, XLSX file, 0.02 MB [file spectrum.03392-22-s0006.xlsx]

## Sheet: Breed_AI
Dropped tips bayesian
Statistic	observed mean	lower 95% CI	upper 95% CU	null mean	lower 95% CI	upper 95% CI	significance
AI	7.240274906158447	6.550924777984619	7.93187952041626	9.283990859985352	8.016382217407227	10.827232360839844	0.009999990463256836
PS	52.81430435180664	50.0	55.0	56.83682632446289	51.19813537597656	61.42247772216797	0.12000000476837158
MC (holstein)	3.5770769119262695	3.0	6.0	4.068991661071777	3.076854705810547	6.0	0.9900000095367432
MC (normande)	4.331852436065674	4.0	5.0	3.392346143722534	2.2230119705200195	5.098622798919678	0.1899999976158142
MC (other)	2.0	2.0	2.0	1.1776543855667114	1.0	2.0	0.12999999523162842
MC (montbéliarde)	1.0	1.0	1.0	1.0	1.0	1.0	1.0

## Sheet: Sedding_AI
Dropped tips bayesian
Statistic	observed mean	lower 95% CI	upper 95% CU	null mean	lower 95% CI	upper 95% CI	significance
AI	9.046968460083008	8.290421485900879	9.795585632324219	11.463818550109863	10.29527759552002	12.894545555114746	0.0
PS	66.67791748046875	65.0	69.0	72.30253601074219	67.88494110107422	76.59573364257812	0.04000002145767212
MC (++)	2.0	2.0	2.0	1.743078589439392	1.0	3.0	0.5199999809265137
MC (+)	6.00222110748291	6.0	6.0	3.600590705871582	2.616614818572998	5.968458652496338	0.050000011920928955
MC (+++)	3.003553867340088	3.0	3.0	2.871532678604126	2.0	4.007996559143066	0.5600000023841858
MC (other)	2.0	2.0	2.0	1.2564724683761597	1.0	2.0	0.12000000476837158
MC (-)	1.0	1.0	1.0	1.0	1.0	1.0	1.0
MC (++++)	1.0	1.0	1.0	1.000293254852295	1.0	1.0	1.0

## Sheet: INMV_AI
Dropped tips bayesian
Statistic	observed mean	lower 95% CI	upper 95% CU	null mean	lower 95% CI	upper 95% CI	significance
AI	6.847942352294922	6.118488311767578	7.588993549346924	12.05728530883789	10.845634460449219	13.259449005126953	0.0
PS	45.259883880615234	44.0	46.0	74.41790771484375	70.32918548583984	78.32918548583984	0.0
MC (INMV1)	10.031986236572266	10.0	10.0	3.454935073852539	2.1132829189300537	5.0	0.009999990463256836
MC (INMV14)	1.0	1.0	1.0	1.0	1.0	1.0	1.0
MC (INMV3)	2.0	2.0	2.0	1.0667837858200073	1.0	1.3354065418243408	0.04000002145767212
MC (INMV2)	4.367392063140869	4.0	5.0	2.7696220874786377	2.0008885860443115	4.006219387054443	0.10000002384185791
MC (INMV6)	1.3265215158462524	1.0	2.0	1.0166548490524292	1.0	1.0102176666259766	1.0
MC (INMV150)	1.0	1.0	1.0	1.0	1.0	1.0	1.0
MC (INMV13)	2.0	2.0	2.0	1.1270990371704102	1.0	2.0	0.06999999284744263
MC (INMV248)	1.0	1.0	1.0	1.0	1.0	1.0	1.0
MC (INMV8)	1.0	1.0	1.0	1.0	1.0	1.0	1.0
MC (INMV11)	1.0	1.0	1.0	1.0	1.0	1.0	1.0
MC (INMV7)	1.0	1.0	1.0	1.0	1.0	1.0	1.0
MC (INMV5)	2.0	2.0	2.0	1.066379427909851	1.0	1.3402931690216064	0.050000011920928955
MC (INMV149)	1.0	1.0	1.0	1.0	1.0	1.0	1.0
MC (INMV74)	1.0	1.0	1.0	1.0	1.0	1.0	1.0
MC (INMV19)	1.0	1.0	1.0	1.0	1.0	1.0	1.0
MC (INMV247)	1.0	1.0	1.0	1.0099999904632568	1.0	1.0	1.0
MC (INMV33)	1.0	1.0	1.0	1.0	1.0	1.0	1.0
