# Supplementary material for: Genetic Features of Mycobacterium avium subsp. paratuberculosis Strains Circulating in the West of France Deciphered by Whole-Genome Sequencing
Source: Microbiol Spectr. 2022 Nov 29;10(6):e03392-22. doi: 10.1128/spectrum.03392-22 (PMC9769990; doi:10.1128/spectrum.03392-22)
Supplement: Supplemental file 7 — Table S6. Download spectrum.03392-22-s0007.xlsx, XLSX file, 0.10 MB [file spectrum.03392-22-s0007.xlsx]

## Sheet: gyrB_mutation
REF STRAIN	REF	ALT	POS	SAMPLE	GENOTYPE	TOTALDEPTH	REFCALLDEPTH	QUAL_REF	ALTCALLDEPTH	QUAL_ALT	GENOTYPE_LIKELIHOOD	EFFECT	GENE	AA_CHANGE	GENE_POS	PROTEIN_POS	COUNTRY
PICSAR77	C	T	6381	ERR037948	T/T	552	0	0	552	19813	[-1782.41, -166.169, 0.0]	missense_variant	gyrB	Thr375Ile	1124	375	N_Ireland
PICSAR77	C	T	6381	ERR038022	T/T	400	2	75	398	14454	[-1293.28, -113.292, 0.0]	missense_variant	gyrB	Thr375Ile	1124	375	Spain
PICSAR77	C	T	6381	ERR038620	T/T	117	1	25	116	4167	[-372.658, -32.7206, 0.0]	missense_variant	gyrB	Thr375Ile	1124	375	N_Ireland
PICSAR77	C	T	6381	ERR248986	T/T	51	0	0	51	1911	[-172.244, -15.3525, 0.0]	missense_variant	gyrB	Thr375Ile	1124	375	New_Zealand
PICSAR77	C	T	6381	PICSAR102	T/T	114	0	0	114	4162	[-374.712, -34.3174, 0.0]	missense_variant	gyrB	Thr375Ile	1124	375	France
PICSAR77	C	T	6381	PICSAR10	T/T	51	0	0	51	1862	[-167.838, -15.3525, 0.0]	missense_variant	gyrB	Thr375Ile	1124	375	France
PICSAR77	C	T	6381	PICSAR13	T/T	57	1	37	56	2035	[-179.703, -13.4609, 0.0]	missense_variant	gyrB	Thr375Ile	1124	375	France
PICSAR77	C	T	6381	PICSAR145	T/T	51	0	0	51	1839	[-165.77, -15.3525, 0.0]	missense_variant	gyrB	Thr375Ile	1124	375	France
PICSAR77	C	T	6381	PICSAR149	T/T	24	0	0	24	880	[-79.5169, -7.22472, 0.0]	missense_variant	gyrB	Thr375Ile	1124	375	France
PICSAR77	C	T	6381	PICSAR14	T/T	28	0	0	28	997	[-90.0328, -8.42884, 0.0]	missense_variant	gyrB	Thr375Ile	1124	375	France
PICSAR77	C	T	6381	PICSAR162	T/T	65	0	0	65	2302	[-207.412, -19.567, 0.0]	missense_variant	gyrB	Thr375Ile	1124	375	France
PICSAR77	C	T	6381	PICSAR180	T/T	81	0	0	81	2938	[-264.623, -24.3834, 0.0]	missense_variant	gyrB	Thr375Ile	1124	375	France
PICSAR77	C	T	6381	PICSAR19	T/T	66	4	144	62	2219	[-186.638, -6.55479, 0.0]	missense_variant	gyrB	Thr375Ile	1124	375	France
PICSAR77	C	T	6381	PICSAR204	T/T	115	0	0	115	4244	[-382.083, -34.6185, 0.0]	missense_variant	gyrB	Thr375Ile	1124	375	France
PICSAR77	C	T	6381	PICSAR212	T/T	37	0	0	37	1336	[-120.532, -11.1381, 0.0]	missense_variant	gyrB	Thr375Ile	1124	375	France
PICSAR77	C	T	6381	PICSAR213	T/T	86	0	0	86	3098	[-279.015, -25.8886, 0.0]	missense_variant	gyrB	Thr375Ile	1124	375	France
PICSAR77	C	T	6381	PICSAR223	T/T	16	0	0	16	591	[-53.5264, -4.81648, 0.0]	missense_variant	gyrB	Thr375Ile	1124	375	France
PICSAR77	C	T	6381	PICSAR224	T/T	178	0	0	178	6413	[-577.209, -53.5833, 0.0]	missense_variant	gyrB	Thr375Ile	1124	375	France
PICSAR77	C	T	6381	PICSAR225	T/T	52	0	0	52	1888	[-170.187, -15.6536, 0.0]	missense_variant	gyrB	Thr375Ile	1124	375	France
PICSAR77	C	T	6381	PICSAR238	T/T	39	0	0	39	1440	[-129.886, -11.7402, 0.0]	missense_variant	gyrB	Thr375Ile	1124	375	France
PICSAR77	C	T	6381	PICSAR245	T/T	52	0	0	52	1907	[-171.887, -15.6536, 0.0]	missense_variant	gyrB	Thr375Ile	1124	375	France
PICSAR77	C	T	6381	PICSAR26	T/T	28	0	0	28	1022	[-92.2883, -8.42884, 0.0]	missense_variant	gyrB	Thr375Ile	1124	375	France
PICSAR77	C	T	6381	PICSAR27	T/T	27	2	76	25	925	[-76.3502, -0.912999, 0.0]	missense_variant	gyrB	Thr375Ile	1124	375	France
PICSAR77	C	T	6381	PICSAR28	T/T	103	0	0	103	3775	[-339.898, -31.0061, 0.0]	missense_variant	gyrB	Thr375Ile	1124	375	France
PICSAR77	C	T	6381	PICSAR46	T/T	50	0	0	50	1863	[-167.932, -15.0515, 0.0]	missense_variant	gyrB	Thr375Ile	1124	375	France
PICSAR77	C	T	6381	PICSAR47	T/T	73	0	0	73	2711	[-244.201, -21.9752, 0.0]	missense_variant	gyrB	Thr375Ile	1124	375	France
PICSAR77	C	T	6381	PICSAR50	T/T	82	0	0	82	2989	[-269.221, -24.6845, 0.0]	missense_variant	gyrB	Thr375Ile	1124	375	France
PICSAR77	C	T	6381	PICSAR51	T/T	53	3	114	50	1754	[-147.487, -5.32224, 0.0]	missense_variant	gyrB	Thr375Ile	1124	375	France
PICSAR77	C	T	6381	PICSAR52	T/T	81	0	0	81	2864	[-257.968, -24.3834, 0.0]	missense_variant	gyrB	Thr375Ile	1124	375	France
PICSAR77	C	T	6381	PICSAR53	T/T	64	0	0	64	2333	[-210.204, -19.2659, 0.0]	missense_variant	gyrB	Thr375Ile	1124	375	France
PICSAR77	C	T	6381	PICSAR55	T/T	43	0	0	43	1594	[-143.738, -12.9443, 0.0]	missense_variant	gyrB	Thr375Ile	1124	375	France
PICSAR77	C	T	6381	PICSAR65	T/T	45	0	0	45	1687	[-152.103, -13.5464, 0.0]	missense_variant	gyrB	Thr375Ile	1124	375	France
PICSAR77	C	T	6381	PICSAR97	T/T	39	0	0	39	1433	[-129.258, -11.7402, 0.0]	missense_variant	gyrB	Thr375Ile	1124	375	France
PICSAR77	C	T	6381	PICSAR9	T/T	213	0	0	213	7645	[-688.005, -64.1194, 0.0]	missense_variant	gyrB	Thr375Ile	1124	375	France
PICSAR77	C	T	6381	SRR11839011	T/T	146	0	0	146	5422	[-488.033, -43.9504, 0.0]	missense_variant	gyrB	Thr375Ile	1124	375	Australia
PICSAR77	C	T	6381	SRR11839055	T/T	176	2	76	174	6236	[-554.059, -45.7665, 0.0]	missense_variant	gyrB	Thr375Ile	1124	375	Australia
PICSAR77	C	T	6381	SRR11839056	T/T	190	0	0	190	6822	[-613.98, -57.1957, 0.0]	missense_variant	gyrB	Thr375Ile	1124	375	Australia
PICSAR77	C	T	6381	SRR11839067	T/T	176	0	0	176	6354	[-571.881, -52.9813, 0.0]	missense_variant	gyrB	Thr375Ile	1124	375	Australia
PICSAR77	C	T	6381	SRR11839095	T/T	204	2	76	202	7502	[-667.889, -54.1953, 0.0]	missense_variant	gyrB	Thr375Ile	1124	375	Australia
PICSAR77	C	T	6381	SRR1793761	T/T	118	0	0	118	4404	[-396.465, -35.5215, 0.0]	missense_variant	gyrB	Thr375Ile	1124	375	Canada
PICSAR77	C	T	6381	PICSAR196	C/T	98	10	380	88	3244	[-262.641, 0.0, -5.05421]	missense_variant	gyrB	Thr375Ile	1124	375	France
PICSAR77	C	T	6381	PICSAR197	C/T	123	14	524	109	3947	[-318.35, 0.0, -10.4763]	missense_variant	gyrB	Thr375Ile	1124	375	France
PICSAR77	C	T	6381	PICSAR219	C/T	50	30	1079	20	741	[-51.9653, 0.0, -82.3599]	missense_variant	gyrB	Thr375Ile	1124	375	France
PICSAR77	C	T	6381	SRR11838988	C/T	128	114	4166	14	508	[-7.52527, 0.0, -336.537]	missense_variant	gyrB	Thr375Ile	1124	375	Australia
PICSAR77	C	T	6381	42131	C/C	47	47	1710	0	0	[0.0, -14.1484, -154.17]	missense_variant	gyrB	Thr375Ile	1124	375	Japon
PICSAR77	C	T	6381	DSM44135	C/C	43	43	1617	0	0	[0.0, -12.9443, -145.807]	missense_variant	gyrB	Thr375Ile	1124	375	Germany
PICSAR77	C	T	6381	ERR037384	C/C	334	334	12631	0	0	[0.0, -100.544, -1136.3]	missense_variant	gyrB	Thr375Ile	1124	375	Germany
PICSAR77	C	T	6381	ERR037385	C/C	169	169	6379	0	0	[0.0, -50.8741, -574.05]	missense_variant	gyrB	Thr375Ile	1124	375	UK
PICSAR77	C	T	6381	ERR037386	C/C	142	142	5365	0	0	[0.0, -42.7463, -482.868]	missense_variant	gyrB	Thr375Ile	1124	375	Norway
PICSAR77	C	T	6381	ERR037387	C/C	204	204	7665	0	0	[0.0, -61.4101, -689.703]	missense_variant	gyrB	Thr375Ile	1124	375	N_Ireland
PICSAR77	C	T	6381	ERR037388	C/C	182	182	6905	0	0	[0.0, -54.7875, -621.35]	missense_variant	gyrB	Thr375Ile	1124	375	Germany
PICSAR77	C	T	6381	ERR037389	C/C	176	176	6702	0	0	[0.0, -52.9813, -603.097]	missense_variant	gyrB	Thr375Ile	1124	375	Germany
PICSAR77	C	T	6381	ERR037390	C/C	198	198	7413	0	0	[0.0, -59.6039, -667.049]	missense_variant	gyrB	Thr375Ile	1124	375	Germany
PICSAR77	C	T	6381	ERR037391	C/C	112	112	4170	0	0	[0.0, -33.7154, -375.402]	missense_variant	gyrB	Thr375Ile	1124	375	Germany
PICSAR77	C	T	6381	ERR037392	C/C	235	235	8902	0	0	[0.0, -70.742, -800.95]	missense_variant	gyrB	Thr375Ile	1124	375	France
PICSAR77	C	T	6381	ERR037393	C/C	129	129	4825	0	0	[0.0, -38.8329, -434.307]	missense_variant	gyrB	Thr375Ile	1124	375	France
PICSAR77	C	T	6381	ERR037394	C/C	403	403	15214	0	0	[0.0, -121.315, -1368.61]	missense_variant	gyrB	Thr375Ile	1124	375	France
PICSAR77	C	T	6381	ERR037395	C/C	256	256	9620	0	0	[0.0, -77.0637, -865.53]	missense_variant	gyrB	Thr375Ile	1124	375	France
PICSAR77	C	T	6381	ERR037949	C/C	596	595	21792	1	35	[0.0, -175.915, -1956.84]	missense_variant	gyrB	Thr375Ile	1124	375	Netherlands
PICSAR77	C	T	6381	ERR037951	C/C	318	318	11611	0	0	[0.0, -95.7275, -1044.67]	missense_variant	gyrB	Thr375Ile	1124	375	Scotland
PICSAR77	C	T	6381	ERR037952	C/C	239	239	8771	0	0	[0.0, -71.9462, -789.217]	missense_variant	gyrB	Thr375Ile	1124	375	Wales
PICSAR77	C	T	6381	ERR037953	C/C	265	265	9678	0	0	[0.0, -79.7729, -870.798]	missense_variant	gyrB	Thr375Ile	1124	375	Scotland
PICSAR77	C	T	6381	ERR037954	C/C	389	389	14105	0	0	[0.0, -117.101, -1269.0]	missense_variant	gyrB	Thr375Ile	1124	375	Netherlands
PICSAR77	C	T	6381	ERR037956	C/C	270	269	9858	1	28	[0.0, -78.4784, -884.195]	missense_variant	gyrB	Thr375Ile	1124	375	Netherlands
PICSAR77	C	T	6381	ERR037957	C/C	302	302	11091	0	0	[0.0, -90.9111, -997.882]	missense_variant	gyrB	Thr375Ile	1124	375	Netherlands
PICSAR77	C	T	6381	ERR037958	C/C	427	427	15678	0	0	[0.0, -128.54, -1410.43]	missense_variant	gyrB	Thr375Ile	1124	375	Netherlands
PICSAR77	C	T	6381	ERR037960	C/C	370	370	13577	0	0	[0.0, -111.381, -1221.47]	missense_variant	gyrB	Thr375Ile	1124	375	Wales
PICSAR77	C	T	6381	ERR037961	C/C	579	578	21215	0	0	[0.0, -173.995, -1908.22]	missense_variant	gyrB	Thr375Ile	1124	375	England
PICSAR77	C	T	6381	ERR037963	C/C	278	278	10212	0	0	[0.0, -83.6863, -918.831]	missense_variant	gyrB	Thr375Ile	1124	375	England
PICSAR77	C	T	6381	ERR037964	C/C	270	270	9787	0	0	[0.0, -81.2781, -880.63]	missense_variant	gyrB	Thr375Ile	1124	375	Czech_Republic
PICSAR77	C	T	6381	ERR037965	C/C	301	301	11160	0	0	[0.0, -90.61, -1004.07]	missense_variant	gyrB	Thr375Ile	1124	375	Czech_Republic
PICSAR77	C	T	6381	ERR037966	C/C	335	334	12306	1	26	[0.0, -98.2452, -1104.57]	missense_variant	gyrB	Thr375Ile	1124	375	Argentina
PICSAR77	C	T	6381	ERR037967	C/C	301	301	11047	0	0	[0.0, -90.61, -993.936]	missense_variant	gyrB	Thr375Ile	1124	375	Greece
PICSAR77	C	T	6381	ERR037971	C/C	416	416	15337	0	0	[0.0, -125.228, -1379.74]	missense_variant	gyrB	Thr375Ile	1124	375	Italy
PICSAR77	C	T	6381	ERR037972	C/C	265	264	9691	1	24	[0.0, -77.3731, -869.568]	missense_variant	gyrB	Thr375Ile	1124	375	Italy
PICSAR77	C	T	6381	ERR037973	C/C	378	378	13903	0	0	[0.0, -113.789, -1250.79]	missense_variant	gyrB	Thr375Ile	1124	375	Italy
PICSAR77	C	T	6381	ERR037974	C/C	330	330	12074	0	0	[0.0, -99.3399, -1086.31]	missense_variant	gyrB	Thr375Ile	1124	375	England
PICSAR77	C	T	6381	ERR037975	C/C	330	329	12086	1	22	[0.0, -97.14, -1085.19]	missense_variant	gyrB	Thr375Ile	1124	375	Wales
PICSAR77	C	T	6381	ERR037976	C/C	274	274	9993	0	0	[0.0, -82.4822, -899.149]	missense_variant	gyrB	Thr375Ile	1124	375	Italy
PICSAR77	C	T	6381	ERR037977	C/C	299	299	10927	0	0	[0.0, -90.008, -983.152]	missense_variant	gyrB	Thr375Ile	1124	375	Italy
PICSAR77	C	T	6381	ERR037978	C/C	321	321	11769	0	0	[0.0, -96.6306, -1058.86]	missense_variant	gyrB	Thr375Ile	1124	375	Italy
PICSAR77	C	T	6381	ERR037980	C/C	367	366	13486	0	0	[0.0, -110.177, -1212.92]	missense_variant	gyrB	Thr375Ile	1124	375	Scotland
PICSAR77	C	T	6381	ERR037981	C/C	650	650	23867	0	0	[0.0, -195.669, -2146.95]	missense_variant	gyrB	Thr375Ile	1124	375	Scotland
PICSAR77	C	T	6381	ERR037982	C/C	529	528	19194	0	0	[0.0, -158.944, -1726.43]	missense_variant	gyrB	Thr375Ile	1124	375	Scotland
PICSAR77	C	T	6381	ERR037983	C/C	646	646	23483	0	0	[0.0, -194.465, -2112.45]	missense_variant	gyrB	Thr375Ile	1124	375	Scotland
PICSAR77	C	T	6381	ERR037984	C/C	470	468	17335	0	0	[0.0, -140.882, -1559.19]	missense_variant	gyrB	Thr375Ile	1124	375	England
PICSAR77	C	T	6381	ERR037985	C/C	389	388	14290	0	0	[0.0, -116.8, -1285.36]	missense_variant	gyrB	Thr375Ile	1124	375	Ireland
PICSAR77	C	T	6381	ERR037986	C/C	180	180	6665	0	0	[0.0, -54.1854, -599.81]	missense_variant	gyrB	Thr375Ile	1124	375	Scotland
PICSAR77	C	T	6381	ERR037987	C/C	307	306	11347	0	0	[0.0, -92.1152, -1020.53]	missense_variant	gyrB	Thr375Ile	1124	375	Scotland
PICSAR77	C	T	6381	ERR037988	C/C	325	325	12047	0	0	[0.0, -97.8347, -1083.85]	missense_variant	gyrB	Thr375Ile	1124	375	Ireland
PICSAR77	C	T	6381	ERR037989	C/C	196	196	7218	0	0	[0.0, -59.0019, -649.558]	missense_variant	gyrB	Thr375Ile	1124	375	Ireland
PICSAR77	C	T	6381	ERR037990	C/C	358	358	13222	0	0	[0.0, -107.769, -1189.53]	missense_variant	gyrB	Thr375Ile	1124	375	Ireland
PICSAR77	C	T	6381	ERR037991	C/C	578	578	21313	0	0	[0.0, -173.995, -1917.22]	missense_variant	gyrB	Thr375Ile	1124	375	Norway
PICSAR77	C	T	6381	ERR037992	C/C	423	423	15522	0	0	[0.0, -127.336, -1396.41]	missense_variant	gyrB	Thr375Ile	1124	375	Scotland
PICSAR77	C	T	6381	ERR037994	C/C	454	454	16680	0	0	[0.0, -136.668, -1500.57]	missense_variant	gyrB	Thr375Ile	1124	375	Norway
PICSAR77	C	T	6381	ERR038003	C/C	227	227	8441	0	0	[0.0, -68.3338, -759.53]	missense_variant	gyrB	Thr375Ile	1124	375	Netherlands
PICSAR77	C	T	6381	ERR038004	C/C	252	252	9300	0	0	[0.0, -75.8596, -836.803]	missense_variant	gyrB	Thr375Ile	1124	375	Netherlands
PICSAR77	C	T	6381	ERR038005	C/C	196	196	7295	0	0	[0.0, -59.0019, -656.457]	missense_variant	gyrB	Thr375Ile	1124	375	Netherlands
PICSAR77	C	T	6381	ERR038006	C/C	161	161	5913	0	0	[0.0, -48.4658, -532.188]	missense_variant	gyrB	Thr375Ile	1124	375	USA
PICSAR77	C	T	6381	ERR038007	C/C	130	130	4811	0	0	[0.0, -39.1339, -433.068]	missense_variant	gyrB	Thr375Ile	1124	375	UK
PICSAR77	C	T	6381	ERR038008	C/C	303	303	11249	0	0	[0.0, -91.2121, -1012.08]	missense_variant	gyrB	Thr375Ile	1124	375	USA
PICSAR77	C	T	6381	ERR038009	C/C	211	211	7761	0	0	[0.0, -63.5173, -698.39]	missense_variant	gyrB	Thr375Ile	1124	375	Netherlands
PICSAR77	C	T	6381	ERR038010	C/C	112	112	4152	0	0	[0.0, -33.7154, -373.794]	missense_variant	gyrB	Thr375Ile	1124	375	USA
PICSAR77	C	T	6381	ERR038011	C/C	149	149	5485	0	0	[0.0, -44.8535, -493.685]	missense_variant	gyrB	Thr375Ile	1124	375	Netherlands
PICSAR77	C	T	6381	ERR038012	C/C	197	197	7241	0	0	[0.0, -59.3029, -651.621]	missense_variant	gyrB	Thr375Ile	1124	375	UK
PICSAR77	C	T	6381	ERR038013	C/C	156	156	5819	0	0	[0.0, -46.9607, -523.709]	missense_variant	gyrB	Thr375Ile	1124	375	Canada
PICSAR77	C	T	6381	ERR038014	C/C	387	387	14269	0	0	[0.0, -116.499, -1283.7]	missense_variant	gyrB	Thr375Ile	1124	375	UK
PICSAR77	C	T	6381	ERR038015	C/C	221	221	8180	0	0	[0.0, -66.5276, -736.073]	missense_variant	gyrB	Thr375Ile	1124	375	Argentina
PICSAR77	C	T	6381	ERR038016	C/C	428	428	15940	0	0	[0.0, -128.841, -1433.97]	missense_variant	gyrB	Thr375Ile	1124	375	Argentina
PICSAR77	C	T	6381	ERR038017	C/C	392	392	14514	0	0	[0.0, -118.004, -1305.73]	missense_variant	gyrB	Thr375Ile	1124	375	Venezuela
PICSAR77	C	T	6381	ERR038018	C/C	356	355	13275	1	39	[0.0, -103.27, -1190.37]	missense_variant	gyrB	Thr375Ile	1124	375	USA
PICSAR77	C	T	6381	ERR038020	C/C	625	624	22984	1	37	[0.0, -184.446, -2063.84]	missense_variant	gyrB	Thr375Ile	1124	375	Spain
PICSAR77	C	T	6381	ERR038023	C/C	351	351	12855	0	0	[0.0, -105.662, -1156.55]	missense_variant	gyrB	Thr375Ile	1124	375	Spain
PICSAR77	C	T	6381	ERR038024	C/C	271	271	9848	0	0	[0.0, -81.5791, -886.105]	missense_variant	gyrB	Thr375Ile	1124	375	Spain
PICSAR77	C	T	6381	ERR038026	C/C	350	350	12965	0	0	[0.0, -105.36, -1166.42]	missense_variant	gyrB	Thr375Ile	1124	375	Spain
PICSAR77	C	T	6381	ERR038027	C/C	309	308	11307	1	38	[0.0, -89.221, -1013.53]	missense_variant	gyrB	Thr375Ile	1124	375	Spain
PICSAR77	C	T	6381	ERR038029	C/C	273	273	10113	0	0	[0.0, -82.1812, -909.918]	missense_variant	gyrB	Thr375Ile	1124	375	Spain
PICSAR77	C	T	6381	ERR038619	C/C	145	145	5362	0	0	[0.0, -43.6493, -482.626]	missense_variant	gyrB	Thr375Ile	1124	375	N_Ireland
PICSAR77	C	T	6381	ERR038621	C/C	107	107	3991	0	0	[0.0, -32.2102, -359.31]	missense_variant	gyrB	Thr375Ile	1124	375	Spain
PICSAR77	C	T	6381	ERR038622	C/C	150	150	5522	0	0	[0.0, -45.1545, -497.022]	missense_variant	gyrB	Thr375Ile	1124	375	Spain
PICSAR77	C	T	6381	ERR038623	C/C	154	154	5719	0	0	[0.0, -46.3586, -514.727]	missense_variant	gyrB	Thr375Ile	1124	375	Spain
PICSAR77	C	T	6381	ERR038624	C/C	156	155	5737	1	39	[0.0, -43.0641, -512.45]	missense_variant	gyrB	Thr375Ile	1124	375	Spain
PICSAR77	C	T	6381	ERR038626	C/C	339	339	12451	0	0	[0.0, -102.049, -1120.22]	missense_variant	gyrB	Thr375Ile	1124	375	Spain
PICSAR77	C	T	6381	ERR038628	C/C	170	170	6252	0	0	[0.0, -51.1751, -562.679]	missense_variant	gyrB	Thr375Ile	1124	375	Spain
PICSAR77	C	T	6381	ERR038630	C/C	104	104	3882	0	0	[0.0, -31.3071, -349.507]	missense_variant	gyrB	Thr375Ile	1124	375	Spain
PICSAR77	C	T	6381	ERR040075	C/C	212	212	7806	0	0	[0.0, -63.8184, -702.423]	missense_variant	gyrB	Thr375Ile	1124	375	England
PICSAR77	C	T	6381	ERR040076	C/C	304	304	11170	0	0	[0.0, -91.5131, -1004.98]	missense_variant	gyrB	Thr375Ile	1124	375	Norway
PICSAR77	C	T	6381	ERR040077	C/C	325	325	12008	0	0	[0.0, -97.8347, -1080.34]	missense_variant	gyrB	Thr375Ile	1124	375	England
PICSAR77	C	T	6381	ERR040078	C/C	253	253	9341	0	0	[0.0, -76.1606, -840.481]	missense_variant	gyrB	Thr375Ile	1124	375	Wales
PICSAR77	C	T	6381	ERR040079	C/C	196	196	7210	0	0	[0.0, -59.0019, -648.819]	missense_variant	gyrB	Thr375Ile	1124	375	Norway
PICSAR77	C	T	6381	ERR040080	C/C	227	227	8304	0	0	[0.0, -68.3338, -747.22]	missense_variant	gyrB	Thr375Ile	1124	375	Scotland
PICSAR77	C	T	6381	ERR040081	C/C	216	216	7927	0	0	[0.0, -65.0225, -713.311]	missense_variant	gyrB	Thr375Ile	1124	375	Norway
PICSAR77	C	T	6381	ERR040082	C/C	294	294	10887	0	0	[0.0, -88.5028, -979.52]	missense_variant	gyrB	Thr375Ile	1124	375	England
PICSAR77	C	T	6381	ERR040085	C/C	239	239	8764	0	0	[0.0, -71.9462, -788.592]	missense_variant	gyrB	Thr375Ile	1124	375	England
PICSAR77	C	T	6381	ERR045295	C/C	1360	1359	50325	1	33	[0.0, -406.102, -4522.85]	missense_variant	gyrB	Thr375Ile	1124	375	Scotland
PICSAR77	C	T	6381	ERR045296	C/C	1080	1080	40058	0	0	[0.0, -325.112, -3602.8]	missense_variant	gyrB	Thr375Ile	1124	375	Scotland
PICSAR77	C	T	6381	ERR045297	C/C	1155	1155	42805	0	0	[0.0, -347.69, -3849.85]	missense_variant	gyrB	Thr375Ile	1124	375	Scotland
PICSAR77	C	T	6381	ERR045298	C/C	527	526	19601	0	0	[0.0, -158.342, -1762.83]	missense_variant	gyrB	Thr375Ile	1124	375	Scotland
PICSAR77	C	T	6381	ERR248982	C/C	38	38	1444	0	0	[0.0, -11.4391, -130.244]	missense_variant	gyrB	Thr375Ile	1124	375	Scotland
PICSAR77	C	T	6381	ERR248983	C/C	41	41	1538	0	0	[0.0, -12.3422, -138.696]	missense_variant	gyrB	Thr375Ile	1124	375	Scotland
PICSAR77	C	T	6381	ERR248984	C/C	40	40	1514	0	0	[0.0, -12.0412, -136.539]	missense_variant	gyrB	Thr375Ile	1124	375	New_Zealand
PICSAR77	C	T	6381	ERR248985	C/C	46	46	1730	0	0	[0.0, -13.8474, -155.965]	missense_variant	gyrB	Thr375Ile	1124	375	New_Zealand
PICSAR77	C	T	6381	ERR266514	C/C	74	74	2743	0	0	[0.0, -22.2762, -247.077]	missense_variant	gyrB	Thr375Ile	1124	375	Spain
PICSAR77	C	T	6381	ERR4388993	C/C	60	60	2210	0	0	[0.0, -18.0618, -199.146]	missense_variant	gyrB	Thr375Ile	1124	375	Italy
PICSAR77	C	T	6381	FDAARGOS305	C/C	43	43	1510	0	0	[0.0, -12.9443, -136.174]	missense_variant	gyrB	Thr375Ile	1124	375	USA
PICSAR77	C	T	6381	JII1961	C/C	51	51	1804	0	0	[0.0, -15.3525, -162.62]	missense_variant	gyrB	Thr375Ile	1124	375	Germany
PICSAR77	C	T	6381	K10	C/C	40	40	1450	0	0	[0.0, -12.0412, -130.783]	missense_variant	gyrB	Thr375Ile	1124	375	USA
PICSAR77	C	T	6381	Map139	C/C	51	51	1843	0	0	[0.0, -15.3525, -166.127]	missense_variant	gyrB	Thr375Ile	1124	375	France
PICSAR77	C	T	6381	Map140	C/C	60	60	2175	0	0	[0.0, -18.0618, -195.991]	missense_variant	gyrB	Thr375Ile	1124	375	France
PICSAR77	C	T	6381	Map14	C/C	85	85	3038	0	0	[0.0, -25.5875, -273.619]	missense_variant	gyrB	Thr375Ile	1124	375	France
PICSAR77	C	T	6381	Map159	C/C	53	53	1925	0	0	[0.0, -15.9546, -173.508]	missense_variant	gyrB	Thr375Ile	1124	375	France
PICSAR77	C	T	6381	Map187B	C/C	52	52	1869	0	0	[0.0, -15.6536, -168.468]	missense_variant	gyrB	Thr375Ile	1124	375	France
PICSAR77	C	T	6381	Map19	C/C	52	52	1905	0	0	[0.0, -15.6536, -171.71]	missense_variant	gyrB	Thr375Ile	1124	375	France
PICSAR77	C	T	6381	Map1	C/C	74	74	2699	0	0	[0.0, -22.2762, -243.122]	missense_variant	gyrB	Thr375Ile	1124	375	France
PICSAR77	C	T	6381	Map38	C/C	36	36	1316	0	0	[0.0, -10.8371, -118.73]	missense_variant	gyrB	Thr375Ile	1124	375	France
PICSAR77	C	T	6381	Map40	C/C	89	89	3227	0	0	[0.0, -26.7917, -290.619]	missense_variant	gyrB	Thr375Ile	1124	375	France
PICSAR77	C	T	6381	MAP4	C/C	64	64	2325	0	0	[0.0, -19.2659, -209.485]	missense_variant	gyrB	Thr375Ile	1124	375	USA
PICSAR77	C	T	6381	Map6	C/C	46	46	1685	0	0	[0.0, -13.8474, -151.92]	missense_variant	gyrB	Thr375Ile	1124	375	France
PICSAR77	C	T	6381	MAPKCN715	C/C	40	40	1424	0	0	[0.0, -12.0412, -128.442]	missense_variant	gyrB	Thr375Ile	1124	375	South_Korea
PICSAR77	C	T	6381	MAPKCN915	C/C	39	39	1436	0	0	[0.0, -11.7402, -129.528]	missense_variant	gyrB	Thr375Ile	1124	375	South_Korea
PICSAR77	C	T	6381	PICSAR100	C/C	128	128	4747	0	0	[0.0, -38.5318, -427.321]	missense_variant	gyrB	Thr375Ile	1124	375	France
PICSAR77	C	T	6381	PICSAR101	C/C	47	47	1716	0	0	[0.0, -14.1484, -154.712]	missense_variant	gyrB	Thr375Ile	1124	375	France
PICSAR77	C	T	6381	PICSAR103	C/C	60	60	2170	0	0	[0.0, -18.0618, -195.542]	missense_variant	gyrB	Thr375Ile	1124	375	France
PICSAR77	C	T	6381	PICSAR104	C/C	119	119	4355	0	0	[0.0, -35.8226, -392.068]	missense_variant	gyrB	Thr375Ile	1124	375	France
PICSAR77	C	T	6381	PICSAR105	C/C	30	30	1118	0	0	[0.0, -9.0309, -100.925]	missense_variant	gyrB	Thr375Ile	1124	375	France
PICSAR77	C	T	6381	PICSAR106	C/C	76	76	2737	0	0	[0.0, -22.8783, -246.544]	missense_variant	gyrB	Thr375Ile	1124	375	France
PICSAR77	C	T	6381	PICSAR107	C/C	35	35	1292	0	0	[0.0, -10.536, -116.577]	missense_variant	gyrB	Thr375Ile	1124	375	France
PICSAR77	C	T	6381	PICSAR110	C/C	66	66	2400	0	0	[0.0, -19.868, -216.229]	missense_variant	gyrB	Thr375Ile	1124	375	France
PICSAR77	C	T	6381	PICSAR111	C/C	61	61	2227	0	0	[0.0, -18.3628, -200.671]	missense_variant	gyrB	Thr375Ile	1124	375	France
PICSAR77	C	T	6381	PICSAR113	C/C	59	59	2158	0	0	[0.0, -17.7608, -194.466]	missense_variant	gyrB	Thr375Ile	1124	375	France
PICSAR77	C	T	6381	PICSAR114	C/C	13	13	471	0	0	[0.0, -3.91339, -42.7259]	missense_variant	gyrB	Thr375Ile	1124	375	France
PICSAR77	C	T	6381	PICSAR116	C/C	109	109	3979	0	0	[0.0, -32.8123, -358.247]	missense_variant	gyrB	Thr375Ile	1124	375	France
PICSAR77	C	T	6381	PICSAR117	C/C	41	41	1516	0	0	[0.0, -12.3422, -136.718]	missense_variant	gyrB	Thr375Ile	1124	375	France
PICSAR77	C	T	6381	PICSAR118	C/C	29	29	1074	0	0	[0.0, -8.72987, -96.9686]	missense_variant	gyrB	Thr375Ile	1124	375	France
PICSAR77	C	T	6381	PICSAR119	C/C	60	60	2180	0	0	[0.0, -18.0618, -196.444]	missense_variant	gyrB	Thr375Ile	1124	375	France
PICSAR77	C	T	6381	PICSAR11	C/C	67	67	2433	0	0	[0.0, -20.169, -219.203]	missense_variant	gyrB	Thr375Ile	1124	375	France
PICSAR77	C	T	6381	PICSAR120	C/C	44	44	1615	0	0	[0.0, -13.2453, -145.624]	missense_variant	gyrB	Thr375Ile	1124	375	France
PICSAR77	C	T	6381	PICSAR124B	C/C	93	93	3434	0	0	[0.0, -27.9958, -309.235]	missense_variant	gyrB	Thr375Ile	1124	375	France
PICSAR77	C	T	6381	PICSAR124	C/C	59	59	2163	0	0	[0.0, -17.7608, -194.915]	missense_variant	gyrB	Thr375Ile	1124	375	France
PICSAR77	C	T	6381	PICSAR127	C/C	127	127	4678	0	0	[0.0, -38.2308, -421.122]	missense_variant	gyrB	Thr375Ile	1124	375	France
PICSAR77	C	T	6381	PICSAR128	C/C	103	103	3767	0	0	[0.0, -31.0061, -339.18]	missense_variant	gyrB	Thr375Ile	1124	375	France
PICSAR77	C	T	6381	PICSAR131	C/C	156	156	5607	0	0	[0.0, -46.9607, -504.689]	missense_variant	gyrB	Thr375Ile	1124	375	France
PICSAR77	C	T	6381	PICSAR132	C/C	64	64	2361	0	0	[0.0, -19.2659, -212.724]	missense_variant	gyrB	Thr375Ile	1124	375	France
PICSAR77	C	T	6381	PICSAR133	C/C	20	20	751	0	0	[0.0, -6.0206, -67.92]	missense_variant	gyrB	Thr375Ile	1124	375	France
PICSAR77	C	T	6381	PICSAR135	C/C	164	164	6040	0	0	[0.0, -49.3689, -543.619]	missense_variant	gyrB	Thr375Ile	1124	375	France
PICSAR77	C	T	6381	PICSAR136	C/C	64	64	2343	0	0	[0.0, -19.2659, -211.105]	missense_variant	gyrB	Thr375Ile	1124	375	France
PICSAR77	C	T	6381	PICSAR138	C/C	31	31	1132	0	0	[0.0, -9.33193, -102.182]	missense_variant	gyrB	Thr375Ile	1124	375	France
PICSAR77	C	T	6381	PICSAR139	C/C	66	66	2408	0	0	[0.0, -19.868, -216.952]	missense_variant	gyrB	Thr375Ile	1124	375	France
PICSAR77	C	T	6381	PICSAR140	C/C	178	178	6492	0	0	[0.0, -53.5833, -584.281]	missense_variant	gyrB	Thr375Ile	1124	375	France
PICSAR77	C	T	6381	PICSAR141	C/C	79	79	2915	0	0	[0.0, -23.7814, -262.551]	missense_variant	gyrB	Thr375Ile	1124	375	France
PICSAR77	C	T	6381	PICSAR142	C/C	74	74	2724	0	0	[0.0, -22.2762, -245.375]	missense_variant	gyrB	Thr375Ile	1124	375	France
PICSAR77	C	T	6381	PICSAR143	C/C	81	81	2964	0	0	[0.0, -24.3834, -266.955]	missense_variant	gyrB	Thr375Ile	1124	375	France
PICSAR77	C	T	6381	PICSAR144	C/C	69	69	2526	0	0	[0.0, -20.7711, -227.563]	missense_variant	gyrB	Thr375Ile	1124	375	France
PICSAR77	C	T	6381	PICSAR147	C/C	60	60	2218	0	0	[0.0, -18.0618, -199.863]	missense_variant	gyrB	Thr375Ile	1124	375	France
PICSAR77	C	T	6381	PICSAR148	C/C	86	86	3157	0	0	[0.0, -25.8886, -284.317]	missense_variant	gyrB	Thr375Ile	1124	375	France
PICSAR77	C	T	6381	PICSAR150	C/C	14	14	506	0	0	[0.0, -4.21442, -45.8757]	missense_variant	gyrB	Thr375Ile	1124	375	France
PICSAR77	C	T	6381	PICSAR153	C/C	12	12	452	0	0	[0.0, -3.61236, -41.0284]	missense_variant	gyrB	Thr375Ile	1124	375	France
PICSAR77	C	T	6381	PICSAR154	C/C	95	95	3412	0	0	[0.0, -28.5978, -307.257]	missense_variant	gyrB	Thr375Ile	1124	375	France
PICSAR77	C	T	6381	PICSAR157	C/C	58	58	2137	0	0	[0.0, -17.4597, -192.573]	missense_variant	gyrB	Thr375Ile	1124	375	France
PICSAR77	C	T	6381	PICSAR15	C/C	38	38	1370	0	0	[0.0, -11.4391, -123.586]	missense_variant	gyrB	Thr375Ile	1124	375	France
PICSAR77	C	T	6381	PICSAR160	C/C	79	79	2881	0	0	[0.0, -23.7814, -259.495]	missense_variant	gyrB	Thr375Ile	1124	375	France
PICSAR77	C	T	6381	PICSAR163	C/C	60	60	2220	0	0	[0.0, -18.0618, -200.038]	missense_variant	gyrB	Thr375Ile	1124	375	France
PICSAR77	C	T	6381	PICSAR164	C/C	30	30	1091	0	0	[0.0, -9.0309, -98.4961]	missense_variant	gyrB	Thr375Ile	1124	375	France
PICSAR77	C	T	6381	PICSAR165	C/C	20	20	740	0	0	[0.0, -6.0206, -66.9307]	missense_variant	gyrB	Thr375Ile	1124	375	France
PICSAR77	C	T	6381	PICSAR168B	C/C	73	73	2703	0	0	[0.0, -21.9752, -243.484]	missense_variant	gyrB	Thr375Ile	1124	375	France
PICSAR77	C	T	6381	PICSAR168	C/C	141	141	5111	0	0	[0.0, -42.4452, -460.068]	missense_variant	gyrB	Thr375Ile	1124	375	France
PICSAR77	C	T	6381	PICSAR16	C/C	85	85	3087	0	0	[0.0, -25.5875, -278.019]	missense_variant	gyrB	Thr375Ile	1124	375	France
PICSAR77	C	T	6381	PICSAR171	C/C	74	74	2735	0	0	[0.0, -22.2762, -246.358]	missense_variant	gyrB	Thr375Ile	1124	375	France
PICSAR77	C	T	6381	PICSAR172	C/C	66	66	2444	0	0	[0.0, -19.868, -220.192]	missense_variant	gyrB	Thr375Ile	1124	375	France
PICSAR77	C	T	6381	PICSAR178	C/C	70	70	2577	0	0	[0.0, -21.0721, -232.15]	missense_variant	gyrB	Thr375Ile	1124	375	France
PICSAR77	C	T	6381	PICSAR179	C/C	50	50	1832	0	0	[0.0, -15.0515, -165.143]	missense_variant	gyrB	Thr375Ile	1124	375	France
PICSAR77	C	T	6381	PICSAR17	C/C	30	30	1092	0	0	[0.0, -9.0309, -98.5838]	missense_variant	gyrB	Thr375Ile	1124	375	France
PICSAR77	C	T	6381	PICSAR181	C/C	52	51	1887	0	0	[0.0, -15.3525, -169.847]	missense_variant	gyrB	Thr375Ile	1124	375	France
PICSAR77	C	T	6381	PICSAR182	C/C	58	58	2109	0	0	[0.0, -17.4597, -190.062]	missense_variant	gyrB	Thr375Ile	1124	375	France
PICSAR77	C	T	6381	PICSAR184	C/C	80	80	2902	0	0	[0.0, -24.0824, -261.383]	missense_variant	gyrB	Thr375Ile	1124	375	France
PICSAR77	C	T	6381	PICSAR188	C/C	87	87	3137	0	0	[0.0, -26.1896, -282.521]	missense_variant	gyrB	Thr375Ile	1124	375	France
PICSAR77	C	T	6381	PICSAR189	C/C	82	82	3072	0	0	[0.0, -24.6845, -276.669]	missense_variant	gyrB	Thr375Ile	1124	375	France
PICSAR77	C	T	6381	PICSAR18	C/C	36	36	1296	0	0	[0.0, -10.8371, -116.933]	missense_variant	gyrB	Thr375Ile	1124	375	France
PICSAR77	C	T	6381	PICSAR190	C/C	51	51	1795	0	0	[0.0, -15.3525, -161.807]	missense_variant	gyrB	Thr375Ile	1124	375	France
PICSAR77	C	T	6381	PICSAR191	C/C	61	61	2159	0	0	[0.0, -18.3628, -194.555]	missense_variant	gyrB	Thr375Ile	1124	375	France
PICSAR77	C	T	6381	PICSAR192	C/C	78	78	2819	0	0	[0.0, -23.4803, -253.919]	missense_variant	gyrB	Thr375Ile	1124	375	France
PICSAR77	C	T	6381	PICSAR193	C/C	85	83	3035	2	62	[0.0, -19.6997, -267.471]	missense_variant	gyrB	Thr375Ile	1124	375	France
PICSAR77	C	T	6381	PICSAR198	C/C	110	110	3939	0	0	[0.0, -33.1133, -354.661]	missense_variant	gyrB	Thr375Ile	1124	375	France
PICSAR77	C	T	6381	PICSAR1	C/C	39	39	1417	0	0	[0.0, -11.7402, -127.813]	missense_variant	gyrB	Thr375Ile	1124	375	France
PICSAR77	C	T	6381	PICSAR200	C/C	112	112	4139	0	0	[0.0, -33.7154, -372.643]	missense_variant	gyrB	Thr375Ile	1124	375	France
PICSAR77	C	T	6381	PICSAR201	C/C	42	42	1518	0	0	[0.0, -12.6433, -136.903]	missense_variant	gyrB	Thr375Ile	1124	375	France
PICSAR77	C	T	6381	PICSAR202	C/C	48	48	1738	0	0	[0.0, -14.4494, -156.687]	missense_variant	gyrB	Thr375Ile	1124	375	France
PICSAR77	C	T	6381	PICSAR205	C/C	148	148	5379	0	0	[0.0, -44.5524, -484.17]	missense_variant	gyrB	Thr375Ile	1124	375	France
PICSAR77	C	T	6381	PICSAR206	C/C	93	93	3409	0	0	[0.0, -27.9958, -306.987]	missense_variant	gyrB	Thr375Ile	1124	375	France
PICSAR77	C	T	6381	PICSAR208	C/C	97	97	3565	0	0	[0.0, -29.1999, -321.012]	missense_variant	gyrB	Thr375Ile	1124	375	France
PICSAR77	C	T	6381	PICSAR209	C/C	52	52	1936	0	0	[0.0, -15.6536, -174.496]	missense_variant	gyrB	Thr375Ile	1124	375	France
PICSAR77	C	T	6381	PICSAR20	C/C	12	12	447	0	0	[0.0, -3.61236, -40.5762]	missense_variant	gyrB	Thr375Ile	1124	375	France
PICSAR77	C	T	6381	PICSAR210	C/C	64	64	2351	0	0	[0.0, -19.2659, -211.821]	missense_variant	gyrB	Thr375Ile	1124	375	France
PICSAR77	C	T	6381	PICSAR211	C/C	141	141	5126	0	0	[0.0, -42.4452, -461.412]	missense_variant	gyrB	Thr375Ile	1124	375	France
PICSAR77	C	T	6381	PICSAR214	C/C	64	64	2341	0	0	[0.0, -19.2659, -210.924]	missense_variant	gyrB	Thr375Ile	1124	375	France
PICSAR77	C	T	6381	PICSAR215	C/C	39	39	1455	0	0	[0.0, -11.7402, -131.237]	missense_variant	gyrB	Thr375Ile	1124	375	France
PICSAR77	C	T	6381	PICSAR216	C/C	187	187	6830	0	0	[0.0, -56.2926, -614.682]	missense_variant	gyrB	Thr375Ile	1124	375	France
PICSAR77	C	T	6381	PICSAR218	C/C	155	155	5693	0	0	[0.0, -46.6596, -512.414]	missense_variant	gyrB	Thr375Ile	1124	375	France
PICSAR77	C	T	6381	PICSAR21	C/C	103	103	3698	0	0	[0.0, -31.0061, -332.984]	missense_variant	gyrB	Thr375Ile	1124	375	France
PICSAR77	C	T	6381	PICSAR222	C/C	57	57	2094	0	0	[0.0, -17.1587, -188.705]	missense_variant	gyrB	Thr375Ile	1124	375	France
PICSAR77	C	T	6381	PICSAR22	C/C	109	109	4002	0	0	[0.0, -32.8123, -360.316]	missense_variant	gyrB	Thr375Ile	1124	375	France
PICSAR77	C	T	6381	PICSAR230	C/C	33	33	1211	0	0	[0.0, -9.93399, -109.287]	missense_variant	gyrB	Thr375Ile	1124	375	France
PICSAR77	C	T	6381	PICSAR232	C/C	99	99	3606	0	0	[0.0, -29.802, -324.703]	missense_variant	gyrB	Thr375Ile	1124	375	France
PICSAR77	C	T	6381	PICSAR235	C/C	34	34	1216	0	0	[0.0, -10.235, -109.737]	missense_variant	gyrB	Thr375Ile	1124	375	France
PICSAR77	C	T	6381	PICSAR236	C/C	120	120	4446	0	0	[0.0, -36.1236, -400.249]	missense_variant	gyrB	Thr375Ile	1124	375	France
PICSAR77	C	T	6381	PICSAR239	C/C	35	35	1283	0	0	[0.0, -10.536, -115.77]	missense_variant	gyrB	Thr375Ile	1124	375	France
PICSAR77	C	T	6381	PICSAR23	C/C	92	92	3349	0	0	[0.0, -27.6948, -301.585]	missense_variant	gyrB	Thr375Ile	1124	375	France
PICSAR77	C	T	6381	PICSAR240	C/C	84	84	3059	0	0	[0.0, -25.2865, -275.504]	missense_variant	gyrB	Thr375Ile	1124	375	France
PICSAR77	C	T	6381	PICSAR242	C/C	237	237	8697	0	0	[0.0, -71.3441, -782.645]	missense_variant	gyrB	Thr375Ile	1124	375	France
PICSAR77	C	T	6381	PICSAR243	C/C	174	174	6390	0	0	[0.0, -52.3792, -575.134]	missense_variant	gyrB	Thr375Ile	1124	375	France
PICSAR77	C	T	6381	PICSAR246	C/C	55	55	2013	0	0	[0.0, -16.5566, -181.421]	missense_variant	gyrB	Thr375Ile	1124	375	France
PICSAR77	C	T	6381	PICSAR247	C/C	33	33	1183	0	0	[0.0, -9.93399, -106.766]	missense_variant	gyrB	Thr375Ile	1124	375	France
PICSAR77	C	T	6381	PICSAR248	C/C	78	78	2807	0	0	[0.0, -23.4803, -252.839]	missense_variant	gyrB	Thr375Ile	1124	375	France
PICSAR77	C	T	6381	PICSAR249	C/C	76	76	2830	0	0	[0.0, -22.8783, -254.905]	missense_variant	gyrB	Thr375Ile	1124	375	France
PICSAR77	C	T	6381	PICSAR24	C/C	67	67	2398	0	0	[0.0, -20.169, -216.048]	missense_variant	gyrB	Thr375Ile	1124	375	France
PICSAR77	C	T	6381	PICSAR250	C/C	95	95	3485	0	0	[0.0, -28.5978, -313.817]	missense_variant	gyrB	Thr375Ile	1124	375	France
PICSAR77	C	T	6381	PICSAR251	C/C	62	62	2282	0	0	[0.0, -18.6639, -205.618]	missense_variant	gyrB	Thr375Ile	1124	375	France
PICSAR77	C	T	6381	PICSAR252	C/C	53	53	1934	0	0	[0.0, -15.9546, -174.314]	missense_variant	gyrB	Thr375Ile	1124	375	France
PICSAR77	C	T	6381	PICSAR253	C/C	89	89	3272	0	0	[0.0, -26.7917, -294.662]	missense_variant	gyrB	Thr375Ile	1124	375	France
PICSAR77	C	T	6381	PICSAR254	C/C	101	101	3733	0	0	[0.0, -30.404, -336.121]	missense_variant	gyrB	Thr375Ile	1124	375	France
PICSAR77	C	T	6381	PICSAR255	C/C	77	77	2816	0	0	[0.0, -23.1793, -253.646]	missense_variant	gyrB	Thr375Ile	1124	375	France
PICSAR77	C	T	6381	PICSAR25	C/C	29	29	1061	0	0	[0.0, -8.72987, -95.7949]	missense_variant	gyrB	Thr375Ile	1124	375	France
PICSAR77	C	T	6381	PICSAR29	C/C	79	79	2890	0	0	[0.0, -23.7814, -260.306]	missense_variant	gyrB	Thr375Ile	1124	375	France
PICSAR77	C	T	6381	PICSAR2	C/C	86	86	3162	0	0	[0.0, -25.8886, -284.768]	missense_variant	gyrB	Thr375Ile	1124	375	France
PICSAR77	C	T	6381	PICSAR30	C/C	83	83	2994	0	0	[0.0, -24.9855, -269.657]	missense_variant	gyrB	Thr375Ile	1124	375	France
PICSAR77	C	T	6381	PICSAR32	C/C	12	12	447	0	0	[0.0, -3.61236, -40.5767]	missense_variant	gyrB	Thr375Ile	1124	375	France
PICSAR77	C	T	6381	PICSAR35	C/C	31	31	1142	0	0	[0.0, -9.33193, -103.082]	missense_variant	gyrB	Thr375Ile	1124	375	France
PICSAR77	C	T	6381	PICSAR36	C/C	78	78	2840	0	0	[0.0, -23.4803, -255.807]	missense_variant	gyrB	Thr375Ile	1124	375	France
PICSAR77	C	T	6381	PICSAR38	C/C	44	44	1600	0	0	[0.0, -13.2453, -144.273]	missense_variant	gyrB	Thr375Ile	1124	375	France
PICSAR77	C	T	6381	PICSAR39	C/C	36	36	1283	0	0	[0.0, -10.8371, -115.759]	missense_variant	gyrB	Thr375Ile	1124	375	France
PICSAR77	C	T	6381	PICSAR3	C/C	95	95	3492	0	0	[0.0, -28.5978, -314.45]	missense_variant	gyrB	Thr375Ile	1124	375	France
PICSAR77	C	T	6381	PICSAR42	C/C	47	47	1738	0	0	[0.0, -14.1484, -156.69]	missense_variant	gyrB	Thr375Ile	1124	375	France
PICSAR77	C	T	6381	PICSAR43	C/C	120	120	4346	0	0	[0.0, -36.1236, -391.26]	missense_variant	gyrB	Thr375Ile	1124	375	France
PICSAR77	C	T	6381	PICSAR44	C/C	43	43	1591	0	0	[0.0, -12.9443, -143.476]	missense_variant	gyrB	Thr375Ile	1124	375	France
PICSAR77	C	T	6381	PICSAR48	C/C	58	58	2109	0	0	[0.0, -17.4597, -190.052]	missense_variant	gyrB	Thr375Ile	1124	375	France
PICSAR77	C	T	6381	PICSAR49	C/C	73	73	2615	0	0	[0.0, -21.9752, -235.569]	missense_variant	gyrB	Thr375Ile	1124	375	France
PICSAR77	C	T	6381	PICSAR4	C/C	62	62	2255	0	0	[0.0, -18.6639, -203.186]	missense_variant	gyrB	Thr375Ile	1124	375	France
PICSAR77	C	T	6381	PICSAR56	C/C	43	43	1576	0	0	[0.0, -12.9443, -142.119]	missense_variant	gyrB	Thr375Ile	1124	375	France
PICSAR77	C	T	6381	PICSAR58	C/C	81	81	2930	0	0	[0.0, -24.3834, -263.902]	missense_variant	gyrB	Thr375Ile	1124	375	France
PICSAR77	C	T	6381	PICSAR59	C/C	22	22	824	0	0	[0.0, -6.62266, -74.4852]	missense_variant	gyrB	Thr375Ile	1124	375	France
PICSAR77	C	T	6381	PICSAR5	C/C	40	40	1497	0	0	[0.0, -12.0412, -135.013]	missense_variant	gyrB	Thr375Ile	1124	375	France
PICSAR77	C	T	6381	PICSAR61	C/C	26	26	967	0	0	[0.0, -7.82678, -87.3436]	missense_variant	gyrB	Thr375Ile	1124	375	France
PICSAR77	C	T	6381	PICSAR62	C/C	95	95	3515	0	0	[0.0, -28.5978, -316.534]	missense_variant	gyrB	Thr375Ile	1124	375	France
PICSAR77	C	T	6381	PICSAR63	C/C	95	95	3485	0	0	[0.0, -28.5978, -313.819]	missense_variant	gyrB	Thr375Ile	1124	375	France
PICSAR77	C	T	6381	PICSAR64	C/C	60	60	2185	0	0	[0.0, -18.0618, -196.891]	missense_variant	gyrB	Thr375Ile	1124	375	France
PICSAR77	C	T	6381	PICSAR66	C/C	99	99	3639	0	0	[0.0, -29.802, -327.688]	missense_variant	gyrB	Thr375Ile	1124	375	France
PICSAR77	C	T	6381	PICSAR67	C/C	35	35	1303	0	0	[0.0, -10.536, -117.565]	missense_variant	gyrB	Thr375Ile	1124	375	France
PICSAR77	C	T	6381	PICSAR68	C/C	52	52	1891	0	0	[0.0, -15.6536, -170.447]	missense_variant	gyrB	Thr375Ile	1124	375	France
PICSAR77	C	T	6381	PICSAR69	C/C	90	90	3318	0	0	[0.0, -27.0927, -298.814]	missense_variant	gyrB	Thr375Ile	1124	375	France
PICSAR77	C	T	6381	PICSAR6	C/C	42	42	1553	0	0	[0.0, -12.6433, -140.049]	missense_variant	gyrB	Thr375Ile	1124	375	France
PICSAR77	C	T	6381	PICSAR70	C/C	105	105	3880	0	0	[0.0, -31.6081, -349.344]	missense_variant	gyrB	Thr375Ile	1124	375	France
PICSAR77	C	T	6381	PICSAR71	C/C	64	64	2323	0	0	[0.0, -19.2659, -209.307]	missense_variant	gyrB	Thr375Ile	1124	375	France
PICSAR77	C	T	6381	PICSAR72	C/C	57	57	2060	0	0	[0.0, -17.1587, -185.65]	missense_variant	gyrB	Thr375Ile	1124	375	France
PICSAR77	C	T	6381	PICSAR73	C/C	57	57	2090	0	0	[0.0, -17.1587, -188.348]	missense_variant	gyrB	Thr375Ile	1124	375	France
PICSAR77	C	T	6381	PICSAR74	C/C	83	83	3037	0	0	[0.0, -24.9855, -273.523]	missense_variant	gyrB	Thr375Ile	1124	375	France
PICSAR77	C	T	6381	PICSAR75	C/C	60	60	2200	0	0	[0.0, -18.0618, -198.246]	missense_variant	gyrB	Thr375Ile	1124	375	France
PICSAR77	C	T	6381	PICSAR76	C/C	123	123	4573	0	0	[0.0, -37.0267, -411.672]	missense_variant	gyrB	Thr375Ile	1124	375	France
PICSAR77	C	T	6381	PICSAR78	C/C	59	59	2195	0	0	[0.0, -17.7608, -197.794]	missense_variant	gyrB	Thr375Ile	1124	375	France
PICSAR77	C	T	6381	PICSAR79	C/C	127	127	4687	0	0	[0.0, -38.2308, -421.953]	missense_variant	gyrB	Thr375Ile	1124	375	France
PICSAR77	C	T	6381	PICSAR7	C/C	43	43	1604	0	0	[0.0, -12.9443, -144.637]	missense_variant	gyrB	Thr375Ile	1124	375	France
PICSAR77	C	T	6381	PICSAR80	C/C	56	56	2060	0	0	[0.0, -16.8577, -185.66]	missense_variant	gyrB	Thr375Ile	1124	375	France
PICSAR77	C	T	6381	PICSAR81	C/C	97	97	3589	0	0	[0.0, -29.1999, -323.173]	missense_variant	gyrB	Thr375Ile	1124	375	France
PICSAR77	C	T	6381	PICSAR85	C/C	51	51	1909	0	0	[0.0, -15.3525, -172.07]	missense_variant	gyrB	Thr375Ile	1124	375	France
PICSAR77	C	T	6381	PICSAR87	C/C	68	68	2453	0	0	[0.0, -20.47, -220.996]	missense_variant	gyrB	Thr375Ile	1124	375	France
PICSAR77	C	T	6381	PICSAR8	C/C	33	33	1213	0	0	[0.0, -9.93399, -109.468]	missense_variant	gyrB	Thr375Ile	1124	375	France
PICSAR77	C	T	6381	PICSAR93	C/C	26	26	950	0	0	[0.0, -7.82678, -85.8162]	missense_variant	gyrB	Thr375Ile	1124	375	France
PICSAR77	C	T	6381	PICSAR94	C/C	113	113	4198	0	0	[0.0, -34.0164, -377.946]	missense_variant	gyrB	Thr375Ile	1124	375	France
PICSAR77	C	T	6381	PICSAR98	C/C	94	94	3435	0	0	[0.0, -28.2968, -309.319]	missense_variant	gyrB	Thr375Ile	1124	375	France
PICSAR77	C	T	6381	SRR11838921	C/C	160	160	5922	0	0	[0.0, -48.1648, -533.001]	missense_variant	gyrB	Thr375Ile	1124	375	Australia
PICSAR77	C	T	6381	SRR11838925	C/C	228	228	8538	0	0	[0.0, -68.6348, -768.278]	missense_variant	gyrB	Thr375Ile	1124	375	Australia
PICSAR77	C	T	6381	SRR11838926	C/C	214	214	7808	0	0	[0.0, -64.4204, -702.647]	missense_variant	gyrB	Thr375Ile	1124	375	Australia
PICSAR77	C	T	6381	SRR11838927	C/C	118	118	4386	0	0	[0.0, -35.5215, -394.853]	missense_variant	gyrB	Thr375Ile	1124	375	Australia
PICSAR77	C	T	6381	SRR11838928	C/C	140	140	5152	0	0	[0.0, -42.1442, -463.757]	missense_variant	gyrB	Thr375Ile	1124	375	Australia
PICSAR77	C	T	6381	SRR11838929	C/C	104	104	3878	0	0	[0.0, -31.3071, -349.163]	missense_variant	gyrB	Thr375Ile	1124	375	Australia
PICSAR77	C	T	6381	SRR11838930	C/C	128	128	4812	0	0	[0.0, -38.5318, -433.159]	missense_variant	gyrB	Thr375Ile	1124	375	Australia
PICSAR77	C	T	6381	SRR11838931	C/C	118	118	4446	0	0	[0.0, -35.5215, -400.241]	missense_variant	gyrB	Thr375Ile	1124	375	Australia
PICSAR77	C	T	6381	SRR11838932	C/C	178	178	6616	0	0	[0.0, -53.5833, -595.421]	missense_variant	gyrB	Thr375Ile	1124	375	Australia
PICSAR77	C	T	6381	SRR11838933	C/C	122	122	4520	0	0	[0.0, -36.7257, -406.907]	missense_variant	gyrB	Thr375Ile	1124	375	Australia
PICSAR77	C	T	6381	SRR11838934	C/C	106	106	3918	0	0	[0.0, -31.9092, -352.757]	missense_variant	gyrB	Thr375Ile	1124	375	Australia
PICSAR77	C	T	6381	SRR11838936	C/C	128	128	4744	0	0	[0.0, -38.5318, -427.058]	missense_variant	gyrB	Thr375Ile	1124	375	Australia
PICSAR77	C	T	6381	SRR11838937	C/C	74	74	2730	0	0	[0.0, -22.2762, -245.907]	missense_variant	gyrB	Thr375Ile	1124	375	Australia
PICSAR77	C	T	6381	SRR11838938	C/C	124	124	4516	0	0	[0.0, -37.3277, -406.561]	missense_variant	gyrB	Thr375Ile	1124	375	Australia
PICSAR77	C	T	6381	SRR11838939	C/C	224	224	8252	0	0	[0.0, -67.4307, -742.573]	missense_variant	gyrB	Thr375Ile	1124	375	Australia
PICSAR77	C	T	6381	SRR11838940	C/C	196	196	7216	0	0	[0.0, -59.0019, -649.391]	missense_variant	gyrB	Thr375Ile	1124	375	Australia
PICSAR77	C	T	6381	SRR11838945	C/C	130	130	4792	0	0	[0.0, -39.1339, -431.374]	missense_variant	gyrB	Thr375Ile	1124	375	Australia
PICSAR77	C	T	6381	SRR11838946	C/C	106	106	3972	0	0	[0.0, -31.9092, -357.615]	missense_variant	gyrB	Thr375Ile	1124	375	Australia
PICSAR77	C	T	6381	SRR11838947	C/C	120	118	4420	0	0	[0.0, -35.5215, -397.526]	missense_variant	gyrB	Thr375Ile	1124	375	Australia
PICSAR77	C	T	6381	SRR11838948	C/C	102	102	3662	0	0	[0.0, -30.7051, -329.74]	missense_variant	gyrB	Thr375Ile	1124	375	Australia
PICSAR77	C	T	6381	SRR11838949	C/C	154	154	5742	0	0	[0.0, -46.3586, -516.807]	missense_variant	gyrB	Thr375Ile	1124	375	Australia
PICSAR77	C	T	6381	SRR11838950	C/C	180	180	6628	0	0	[0.0, -54.1854, -596.5]	missense_variant	gyrB	Thr375Ile	1124	375	Australia
PICSAR77	C	T	6381	SRR11838951	C/C	136	136	4982	0	0	[0.0, -40.9401, -448.466]	missense_variant	gyrB	Thr375Ile	1124	375	Australia
PICSAR77	C	T	6381	SRR11838952	C/C	150	150	5472	0	0	[0.0, -45.1545, -492.538]	missense_variant	gyrB	Thr375Ile	1124	375	Australia
PICSAR77	C	T	6381	SRR11838953	C/C	162	162	6000	0	0	[0.0, -48.7669, -540.019]	missense_variant	gyrB	Thr375Ile	1124	375	Australia
PICSAR77	C	T	6381	SRR11838954	C/C	282	282	10434	0	0	[0.0, -84.8905, -938.827]	missense_variant	gyrB	Thr375Ile	1124	375	Australia
PICSAR77	C	T	6381	SRR11838955	C/C	164	164	6032	0	0	[0.0, -49.3689, -542.901]	missense_variant	gyrB	Thr375Ile	1124	375	Australia
PICSAR77	C	T	6381	SRR11838956	C/C	166	166	6148	0	0	[0.0, -49.971, -553.335]	missense_variant	gyrB	Thr375Ile	1124	375	Australia
PICSAR77	C	T	6381	SRR11838957	C/C	290	290	10592	0	0	[0.0, -87.2987, -953.061]	missense_variant	gyrB	Thr375Ile	1124	375	Australia
PICSAR77	C	T	6381	SRR11838958	C/C	182	182	6736	0	0	[0.0, -54.7875, -606.222]	missense_variant	gyrB	Thr375Ile	1124	375	Australia
PICSAR77	C	T	6381	SRR11838959	C/C	192	192	7128	0	0	[0.0, -57.7978, -641.482]	missense_variant	gyrB	Thr375Ile	1124	375	Australia
PICSAR77	C	T	6381	SRR11838960	C/C	122	122	4508	0	0	[0.0, -36.7257, -405.836]	missense_variant	gyrB	Thr375Ile	1124	375	Australia
PICSAR77	C	T	6381	SRR11838961	C/C	164	164	6028	0	0	[0.0, -49.3689, -542.547]	missense_variant	gyrB	Thr375Ile	1124	375	Australia
PICSAR77	C	T	6381	SRR11838962	C/C	178	178	6536	0	0	[0.0, -53.5833, -588.227]	missense_variant	gyrB	Thr375Ile	1124	375	Australia
PICSAR77	C	T	6381	SRR11838963	C/C	170	170	6176	0	0	[0.0, -51.1751, -555.851]	missense_variant	gyrB	Thr375Ile	1124	375	Australia
PICSAR77	C	T	6381	SRR11838964	C/C	150	150	5542	0	0	[0.0, -45.1545, -498.832]	missense_variant	gyrB	Thr375Ile	1124	375	Australia
PICSAR77	C	T	6381	SRR11838965	C/C	158	158	5862	0	0	[0.0, -47.5627, -527.61]	missense_variant	gyrB	Thr375Ile	1124	375	Australia
PICSAR77	C	T	6381	SRR11838966	C/C	184	184	6838	0	0	[0.0, -55.3895, -615.392]	missense_variant	gyrB	Thr375Ile	1124	375	Australia
PICSAR77	C	T	6381	SRR11838967	C/C	134	134	4998	0	0	[0.0, -40.338, -449.893]	missense_variant	gyrB	Thr375Ile	1124	375	Australia
PICSAR77	C	T	6381	SRR11838968	C/C	218	218	8140	0	0	[0.0, -65.6245, -732.488]	missense_variant	gyrB	Thr375Ile	1124	375	Australia
PICSAR77	C	T	6381	SRR11838969	C/C	180	180	6686	0	0	[0.0, -54.1854, -601.717]	missense_variant	gyrB	Thr375Ile	1124	375	Australia
PICSAR77	C	T	6381	SRR11838970	C/C	280	280	10190	0	0	[0.0, -84.2884, -916.909]	missense_variant	gyrB	Thr375Ile	1124	375	Australia
PICSAR77	C	T	6381	SRR11838971	C/C	140	140	5246	0	0	[0.0, -42.1442, -472.197]	missense_variant	gyrB	Thr375Ile	1124	375	Australia
PICSAR77	C	T	6381	SRR11838972	C/C	182	182	6776	0	0	[0.0, -54.7875, -609.816]	missense_variant	gyrB	Thr375Ile	1124	375	Australia
PICSAR77	C	T	6381	SRR11838973	C/C	202	202	7410	0	0	[0.0, -60.8081, -666.835]	missense_variant	gyrB	Thr375Ile	1124	375	Australia
PICSAR77	C	T	6381	SRR11838974	C/C	228	228	8502	0	0	[0.0, -68.6348, -765.05]	missense_variant	gyrB	Thr375Ile	1124	375	Australia
PICSAR77	C	T	6381	SRR11838975	C/C	230	230	8550	0	0	[0.0, -69.2369, -769.376]	missense_variant	gyrB	Thr375Ile	1124	375	Australia
PICSAR77	C	T	6381	SRR11838976	C/C	194	194	7184	0	0	[0.0, -58.3998, -646.501]	missense_variant	gyrB	Thr375Ile	1124	375	Australia
PICSAR77	C	T	6381	SRR11838977	C/C	200	200	7436	0	0	[0.0, -60.206, -669.172]	missense_variant	gyrB	Thr375Ile	1124	375	Australia
PICSAR77	C	T	6381	SRR11838978	C/C	110	110	4034	0	0	[0.0, -33.1133, -363.192]	missense_variant	gyrB	Thr375Ile	1124	375	Australia
PICSAR77	C	T	6381	SRR11838979	C/C	246	246	9090	0	0	[0.0, -74.0534, -817.943]	missense_variant	gyrB	Thr375Ile	1124	375	Australia
PICSAR77	C	T	6381	SRR11838980	C/C	184	184	6794	0	0	[0.0, -55.3895, -611.436]	missense_variant	gyrB	Thr375Ile	1124	375	Australia
PICSAR77	C	T	6381	SRR11838981	C/C	66	66	2398	0	0	[0.0, -19.868, -216.048]	missense_variant	gyrB	Thr375Ile	1124	375	Australia
PICSAR77	C	T	6381	SRR11838982	C/C	190	190	7016	0	0	[0.0, -57.1957, -631.407]	missense_variant	gyrB	Thr375Ile	1124	375	Australia
PICSAR77	C	T	6381	SRR11838983	C/C	162	162	6066	0	0	[0.0, -48.7669, -545.944]	missense_variant	gyrB	Thr375Ile	1124	375	Australia
PICSAR77	C	T	6381	SRR11838984	C/C	238	238	8794	0	0	[0.0, -71.6451, -791.32]	missense_variant	gyrB	Thr375Ile	1124	375	Australia
PICSAR77	C	T	6381	SRR11838986	C/C	212	212	7862	0	0	[0.0, -63.8184, -707.487]	missense_variant	gyrB	Thr375Ile	1124	375	Australia
PICSAR77	C	T	6381	SRR11838992	C/C	94	94	3494	0	0	[0.0, -28.2968, -314.631]	missense_variant	gyrB	Thr375Ile	1124	375	France
PICSAR77	C	T	6381	SRR11839003	C/C	124	124	4660	0	0	[0.0, -37.3277, -419.492]	missense_variant	gyrB	Thr375Ile	1124	375	Australia
PICSAR77	C	T	6381	SRR11839006	C/C	50	50	1846	0	0	[0.0, -15.0515, -166.402]	missense_variant	gyrB	Thr375Ile	1124	375	Australia
PICSAR77	C	T	6381	SRR11839009	C/C	202	202	7520	0	0	[0.0, -60.8081, -676.73]	missense_variant	gyrB	Thr375Ile	1124	375	Australia
PICSAR77	C	T	6381	SRR11839010	C/C	176	176	6582	0	0	[0.0, -52.9813, -592.357]	missense_variant	gyrB	Thr375Ile	1124	375	Australia
PICSAR77	C	T	6381	SRR11839015	C/C	268	268	9808	0	0	[0.0, -80.676, -882.53]	missense_variant	gyrB	Thr375Ile	1124	375	Australia
PICSAR77	C	T	6381	SRR11839016	C/C	240	240	8746	0	0	[0.0, -72.2472, -787.024]	missense_variant	gyrB	Thr375Ile	1124	375	Australia
PICSAR77	C	T	6381	SRR11839017	C/C	152	152	5634	0	0	[0.0, -45.7566, -507.099]	missense_variant	gyrB	Thr375Ile	1124	375	Australia
PICSAR77	C	T	6381	SRR11839018	C/C	172	172	6386	0	0	[0.0, -51.7772, -574.741]	missense_variant	gyrB	Thr375Ile	1124	375	Australia
PICSAR77	C	T	6381	SRR11839019	C/C	130	130	4844	0	0	[0.0, -39.1339, -436.043]	missense_variant	gyrB	Thr375Ile	1124	375	Australia
PICSAR77	C	T	6381	SRR11839020	C/C	146	146	5356	0	0	[0.0, -43.9504, -482.094]	missense_variant	gyrB	Thr375Ile	1124	375	Australia
PICSAR77	C	T	6381	SRR11839021	C/C	122	122	4542	0	0	[0.0, -36.7257, -408.886]	missense_variant	gyrB	Thr375Ile	1124	375	Australia
PICSAR77	C	T	6381	SRR11839022	C/C	172	172	6352	0	0	[0.0, -51.7772, -571.685]	missense_variant	gyrB	Thr375Ile	1124	375	Australia
PICSAR77	C	T	6381	SRR11839023	C/C	174	174	6422	0	0	[0.0, -52.3792, -577.976]	missense_variant	gyrB	Thr375Ile	1124	375	Australia
PICSAR77	C	T	6381	SRR11839024	C/C	192	192	7132	0	0	[0.0, -57.7978, -641.837]	missense_variant	gyrB	Thr375Ile	1124	375	Australia
PICSAR77	C	T	6381	SRR11839025	C/C	144	144	5222	0	0	[0.0, -43.3483, -470.061]	missense_variant	gyrB	Thr375Ile	1124	375	Australia
PICSAR77	C	T	6381	SRR11839026	C/C	166	166	6120	0	0	[0.0, -49.971, -550.822]	missense_variant	gyrB	Thr375Ile	1124	375	Australia
PICSAR77	C	T	6381	SRR11839027	C/C	160	160	5942	0	0	[0.0, -48.1648, -534.804]	missense_variant	gyrB	Thr375Ile	1124	375	Australia
PICSAR77	C	T	6381	SRR11839028	C/C	152	152	5670	0	0	[0.0, -45.7566, -510.335]	missense_variant	gyrB	Thr375Ile	1124	375	Australia
PICSAR77	C	T	6381	SRR11839029	C/C	156	156	5748	0	0	[0.0, -46.9607, -517.367]	missense_variant	gyrB	Thr375Ile	1124	375	Australia
PICSAR77	C	T	6381	SRR11839030	C/C	206	206	7632	0	0	[0.0, -62.0122, -686.805]	missense_variant	gyrB	Thr375Ile	1124	375	Australia
PICSAR77	C	T	6381	SRR11839031	C/C	144	144	5316	0	0	[0.0, -43.3483, -478.507]	missense_variant	gyrB	Thr375Ile	1124	375	Australia
PICSAR77	C	T	6381	SRR11839032	C/C	272	272	10128	0	0	[0.0, -81.8802, -911.289]	missense_variant	gyrB	Thr375Ile	1124	375	Australia
PICSAR77	C	T	6381	SRR11839033	C/C	140	140	5212	0	0	[0.0, -42.1442, -469.139]	missense_variant	gyrB	Thr375Ile	1124	375	Australia
PICSAR77	C	T	6381	SRR11839034	C/C	148	148	5462	0	0	[0.0, -44.5524, -491.635]	missense_variant	gyrB	Thr375Ile	1124	375	Australia
PICSAR77	C	T	6381	SRR11839035	C/C	186	186	6886	0	0	[0.0, -55.9916, -619.713]	missense_variant	gyrB	Thr375Ile	1124	375	Australia
PICSAR77	C	T	6381	SRR11839036	C/C	138	138	5142	0	0	[0.0, -41.5421, -462.853]	missense_variant	gyrB	Thr375Ile	1124	375	Australia
PICSAR77	C	T	6381	SRR11839037	C/C	190	190	7022	0	0	[0.0, -57.1957, -631.947]	missense_variant	gyrB	Thr375Ile	1124	375	Australia
PICSAR77	C	T	6381	SRR11839039	C/C	166	166	6110	0	0	[0.0, -49.971, -549.919]	missense_variant	gyrB	Thr375Ile	1124	375	Australia
PICSAR77	C	T	6381	SRR11839040	C/C	166	166	6136	0	0	[0.0, -49.971, -552.254]	missense_variant	gyrB	Thr375Ile	1124	375	Australia
PICSAR77	C	T	6381	SRR11839041	C/C	150	150	5534	0	0	[0.0, -45.1545, -498.108]	missense_variant	gyrB	Thr375Ile	1124	375	Australia
PICSAR77	C	T	6381	SRR11839042	C/C	180	180	6666	0	0	[0.0, -54.1854, -599.924]	missense_variant	gyrB	Thr375Ile	1124	375	Australia
PICSAR77	C	T	6381	SRR11839043	C/C	102	102	3686	0	0	[0.0, -30.7051, -331.904]	missense_variant	gyrB	Thr375Ile	1124	375	Australia
PICSAR77	C	T	6381	SRR11839044	C/C	134	134	4870	0	0	[0.0, -40.338, -438.397]	missense_variant	gyrB	Thr375Ile	1124	375	Australia
PICSAR77	C	T	6381	SRR11839045	C/C	168	168	6244	0	0	[0.0, -50.573, -561.969]	missense_variant	gyrB	Thr375Ile	1124	375	Australia
PICSAR77	C	T	6381	SRR11839046	C/C	140	140	5124	0	0	[0.0, -42.1442, -461.242]	missense_variant	gyrB	Thr375Ile	1124	375	Australia
PICSAR77	C	T	6381	SRR11839047	C/C	128	128	4690	0	0	[0.0, -38.5318, -422.198]	missense_variant	gyrB	Thr375Ile	1124	375	Australia
PICSAR77	C	T	6381	SRR11839048	C/C	204	204	7398	0	0	[0.0, -61.4101, -665.785]	missense_variant	gyrB	Thr375Ile	1124	375	France
PICSAR77	C	T	6381	SRR11839050	C/C	194	194	7054	0	0	[0.0, -58.3998, -634.84]	missense_variant	gyrB	Thr375Ile	1124	375	France
PICSAR77	C	T	6381	SRR11839051	C/C	172	172	6304	0	0	[0.0, -51.7772, -567.379]	missense_variant	gyrB	Thr375Ile	1124	375	France
PICSAR77	C	T	6381	SRR11839052	C/C	154	154	5494	0	0	[0.0, -46.3586, -494.531]	missense_variant	gyrB	Thr375Ile	1124	375	Australia
PICSAR77	C	T	6381	SRR11839053	C/C	140	140	5182	0	0	[0.0, -42.1442, -466.447]	missense_variant	gyrB	Thr375Ile	1124	375	Australia
PICSAR77	C	T	6381	SRR11839054	C/C	210	210	7596	0	0	[0.0, -63.2163, -683.591]	missense_variant	gyrB	Thr375Ile	1124	375	Australia
PICSAR77	C	T	6381	SRR11839057	C/C	154	154	5662	0	0	[0.0, -46.3586, -509.629]	missense_variant	gyrB	Thr375Ile	1124	375	Australia
PICSAR77	C	T	6381	SRR11839058	C/C	170	170	6298	0	0	[0.0, -51.1751, -566.818]	missense_variant	gyrB	Thr375Ile	1124	375	Australia
PICSAR77	C	T	6381	SRR11839059	C/C	132	132	4862	0	0	[0.0, -39.736, -437.676]	missense_variant	gyrB	Thr375Ile	1124	375	Australia
PICSAR77	C	T	6381	SRR11839060	C/C	216	216	7914	0	0	[0.0, -65.0225, -712.177]	missense_variant	gyrB	Thr375Ile	1124	375	Australia
PICSAR77	C	T	6381	SRR11839061	C/C	308	308	11196	0	0	[0.0, -92.7172, -1007.38]	missense_variant	gyrB	Thr375Ile	1124	375	Australia
PICSAR77	C	T	6381	SRR11839062	C/C	304	304	11068	0	0	[0.0, -91.5131, -995.868]	missense_variant	gyrB	Thr375Ile	1124	375	Australia
PICSAR77	C	T	6381	SRR11839063	C/C	188	188	6970	0	0	[0.0, -56.5936, -627.272]	missense_variant	gyrB	Thr375Ile	1124	375	Australia
PICSAR77	C	T	6381	SRR11839064	C/C	136	136	5072	0	0	[0.0, -40.9401, -456.549]	missense_variant	gyrB	Thr375Ile	1124	375	France
PICSAR77	C	T	6381	SRR11839065	C/C	436	436	16100	0	0	[0.0, -131.249, -1448.45]	missense_variant	gyrB	Thr375Ile	1124	375	France
PICSAR77	C	T	6381	SRR11839066	C/C	178	178	6626	0	0	[0.0, -53.5833, -596.324]	missense_variant	gyrB	Thr375Ile	1124	375	France
PICSAR77	C	T	6381	SRR11839068	C/C	270	270	9884	0	0	[0.0, -81.2781, -889.368]	missense_variant	gyrB	Thr375Ile	1124	375	Australia
PICSAR77	C	T	6381	SRR11839069	C/C	368	368	13400	0	0	[0.0, -110.779, -1205.63]	missense_variant	gyrB	Thr375Ile	1124	375	Australia
PICSAR77	C	T	6381	SRR11839070	C/C	232	232	8484	0	0	[0.0, -69.839, -763.45]	missense_variant	gyrB	Thr375Ile	1124	375	Australia
PICSAR77	C	T	6381	SRR11839071	C/C	290	290	10590	0	0	[0.0, -87.2987, -952.87]	missense_variant	gyrB	Thr375Ile	1124	375	Australia
PICSAR77	C	T	6381	SRR11839072	C/C	124	124	4496	0	0	[0.0, -37.3277, -404.763]	missense_variant	gyrB	Thr375Ile	1124	375	Australia
PICSAR77	C	T	6381	SRR11839073	C/C	134	134	5012	0	0	[0.0, -40.338, -451.152]	missense_variant	gyrB	Thr375Ile	1124	375	Australia
PICSAR77	C	T	6381	SRR11839074	C/C	320	320	11750	0	0	[0.0, -96.3296, -1057.2]	missense_variant	gyrB	Thr375Ile	1124	375	Australia
PICSAR77	C	T	6381	SRR11839075	C/C	156	156	5764	0	0	[0.0, -46.9607, -518.793]	missense_variant	gyrB	Thr375Ile	1124	375	Australia
PICSAR77	C	T	6381	SRR11839076	C/C	96	96	3584	0	0	[0.0, -28.8989, -322.716]	missense_variant	gyrB	Thr375Ile	1124	375	Australia
PICSAR77	C	T	6381	SRR11839077	C/C	242	242	8704	0	0	[0.0, -72.8493, -783.257]	missense_variant	gyrB	Thr375Ile	1124	375	Australia
PICSAR77	C	T	6381	SRR11839078	C/C	388	388	14146	0	0	[0.0, -116.8, -1272.72]	missense_variant	gyrB	Thr375Ile	1124	375	Australia
PICSAR77	C	T	6381	SRR11839079	C/C	234	234	8548	0	0	[0.0, -70.441, -769.209]	missense_variant	gyrB	Thr375Ile	1124	375	Australia
PICSAR77	C	T	6381	SRR11839080	C/C	130	130	4848	0	0	[0.0, -39.1339, -436.406]	missense_variant	gyrB	Thr375Ile	1124	375	Australia
PICSAR77	C	T	6381	SRR11839081	C/C	364	364	13168	0	0	[0.0, -109.575, -1184.77]	missense_variant	gyrB	Thr375Ile	1124	375	Australia
PICSAR77	C	T	6381	SRR11839082	C/C	204	204	7430	0	0	[0.0, -61.4101, -668.647]	missense_variant	gyrB	Thr375Ile	1124	375	Australia
PICSAR77	C	T	6381	SRR11839083	C/C	254	254	9206	0	0	[0.0, -76.4616, -828.398]	missense_variant	gyrB	Thr375Ile	1124	375	Australia
PICSAR77	C	T	6381	SRR11839084	C/C	198	198	7332	0	0	[0.0, -59.6039, -659.838]	missense_variant	gyrB	Thr375Ile	1124	375	Australia
PICSAR77	C	T	6381	SRR11839085	C/C	210	210	7766	0	0	[0.0, -63.2163, -698.856]	missense_variant	gyrB	Thr375Ile	1124	375	Australia
PICSAR77	C	T	6381	SRR11839086	C/C	158	158	5812	0	0	[0.0, -47.5627, -523.12]	missense_variant	gyrB	Thr375Ile	1124	375	Australia
PICSAR77	C	T	6381	SRR11839087	C/C	170	170	6362	0	0	[0.0, -51.1751, -572.572]	missense_variant	gyrB	Thr375Ile	1124	375	Australia
PICSAR77	C	T	6381	SRR11839088	C/C	364	364	13114	0	0	[0.0, -109.575, -1179.91]	missense_variant	gyrB	Thr375Ile	1124	375	Australia
PICSAR77	C	T	6381	SRR11839089	C/C	94	94	3488	0	0	[0.0, -28.2968, -314.086]	missense_variant	gyrB	Thr375Ile	1124	375	Australia
PICSAR77	C	T	6381	SRR11839090	C/C	172	170	6188	2	48	[0.0, -47.2174, -552.376]	missense_variant	gyrB	Thr375Ile	1124	375	Australia
PICSAR77	C	T	6381	SRR11839091	C/C	194	194	7256	0	0	[0.0, -58.3998, -652.974]	missense_variant	gyrB	Thr375Ile	1124	375	Australia
PICSAR77	C	T	6381	SRR11839092	C/C	116	116	4214	0	0	[0.0, -34.9195, -379.385]	missense_variant	gyrB	Thr375Ile	1124	375	Australia
PICSAR77	C	T	6381	SRR11839094	C/C	248	248	9188	0	0	[0.0, -74.6554, -826.753]	missense_variant	gyrB	Thr375Ile	1124	375	Australia
PICSAR77	C	T	6381	SRR11839096	C/C	114	114	4260	0	0	[0.0, -34.3174, -383.514]	missense_variant	gyrB	Thr375Ile	1124	375	Australia
PICSAR77	C	T	6381	SRR11839097	C/C	170	170	6174	0	0	[0.0, -51.1751, -555.694]	missense_variant	gyrB	Thr375Ile	1124	375	Australia
PICSAR77	C	T	6381	SRR11839098	C/C	156	156	5632	0	0	[0.0, -46.9607, -506.947]	missense_variant	gyrB	Thr375Ile	1124	375	Australia
PICSAR77	C	T	6381	SRR11839099	C/C	180	180	6702	0	0	[0.0, -54.1854, -603.148]	missense_variant	gyrB	Thr375Ile	1124	375	Australia
PICSAR77	C	T	6381	SRR11839100	C/C	98	98	3664	0	0	[0.0, -29.5009, -329.917]	missense_variant	gyrB	Thr375Ile	1124	375	Australia
PICSAR77	C	T	6381	SRR11839105	C/C	242	242	8998	0	0	[0.0, -72.8493, -809.66]	missense_variant	gyrB	Thr375Ile	1124	375	Australia
PICSAR77	C	T	6381	SRR11839106	C/C	260	260	9608	0	0	[0.0, -78.2678, -864.526]	missense_variant	gyrB	Thr375Ile	1124	375	Australia
PICSAR77	C	T	6381	SRR11839110	C/C	198	198	7366	0	0	[0.0, -59.6039, -662.884]	missense_variant	gyrB	Thr375Ile	1124	375	Australia
PICSAR77	C	T	6381	SRR11839111	C/C	284	284	10400	0	0	[0.0, -85.4925, -935.781]	missense_variant	gyrB	Thr375Ile	1124	375	Australia
PICSAR77	C	T	6381	SRR11839112	C/C	280	280	10416	0	0	[0.0, -84.2884, -937.201]	missense_variant	gyrB	Thr375Ile	1124	375	Australia
PICSAR77	C	T	6381	SRR11839113	C/C	164	164	6128	0	0	[0.0, -49.3689, -551.528]	missense_variant	gyrB	Thr375Ile	1124	375	Australia
PICSAR77	C	T	6381	SRR11839114	C/C	166	166	6198	0	0	[0.0, -49.971, -557.82]	missense_variant	gyrB	Thr375Ile	1124	375	Australia
PICSAR77	C	T	6381	SRR11839115	C/C	240	240	8882	0	0	[0.0, -72.2472, -799.238]	missense_variant	gyrB	Thr375Ile	1124	375	Australia
PICSAR77	C	T	6381	SRR11839117	C/C	122	122	4526	0	0	[0.0, -36.7257, -407.444]	missense_variant	gyrB	Thr375Ile	1124	375	Australia
PICSAR77	C	T	6381	SRR11839120	C/C	138	138	5100	0	0	[0.0, -41.5421, -459.077]	missense_variant	gyrB	Thr375Ile	1124	375	Australia
PICSAR77	C	T	6381	SRR11839121	C/C	176	176	6540	0	0	[0.0, -52.9813, -588.593]	missense_variant	gyrB	Thr375Ile	1124	375	Australia
PICSAR77	C	T	6381	SRR11839122	C/C	316	316	11594	0	0	[0.0, -95.1255, -1043.17]	missense_variant	gyrB	Thr375Ile	1124	375	Australia
PICSAR77	C	T	6381	SRR11839133	C/C	204	204	7576	0	0	[0.0, -61.4101, -681.759]	missense_variant	gyrB	Thr375Ile	1124	375	Australia
PICSAR77	C	T	6381	SRR11839140	C/C	172	172	6312	0	0	[0.0, -51.7772, -568.09]	missense_variant	gyrB	Thr375Ile	1124	375	Australia
PICSAR77	C	T	6381	SRR11839141	C/C	172	172	6374	0	0	[0.0, -51.7772, -573.66]	missense_variant	gyrB	Thr375Ile	1124	375	Australia
PICSAR77	C	T	6381	SRR11839142	C/C	186	186	6830	0	0	[0.0, -55.9916, -614.676]	missense_variant	gyrB	Thr375Ile	1124	375	Australia
PICSAR77	C	T	6381	SRR11839145	C/C	230	230	8528	0	0	[0.0, -69.2369, -767.396]	missense_variant	gyrB	Thr375Ile	1124	375	Australia
PICSAR77	C	T	6381	SRR11839146	C/C	222	222	8198	0	0	[0.0, -66.8287, -737.713]	missense_variant	gyrB	Thr375Ile	1124	375	Australia
PICSAR77	C	T	6381	SRR12237016	C/C	94	86	3218	8	298	[0.0, -1.12281, -262.626]	missense_variant	gyrB	Thr375Ile	1124	375	Argentina
PICSAR77	C	T	6381	SRR12237017	C/C	72	72	2676	0	0	[0.0, -21.6742, -241.053]	missense_variant	gyrB	Thr375Ile	1124	375	Argentina
PICSAR77	C	T	6381	SRR13395716	C/C	62	62	2456	0	0	[0.0, -18.6639, -221.211]	missense_variant	gyrB	Thr375Ile	1124	375	USA
PICSAR77	C	T	6381	SRR13395717	C/C	96	96	3780	0	0	[0.0, -28.8989, -340.257]	missense_variant	gyrB	Thr375Ile	1124	375	USA
PICSAR77	C	T	6381	SRR13395718	C/C	88	88	3442	0	0	[0.0, -26.4906, -309.873]	missense_variant	gyrB	Thr375Ile	1124	375	USA
PICSAR77	C	T	6381	SRR13395719	C/C	94	94	3672	0	0	[0.0, -28.2968, -330.538]	missense_variant	gyrB	Thr375Ile	1124	375	USA
PICSAR77	C	T	6381	SRR13395720	C/C	74	74	2912	0	0	[0.0, -22.2762, -262.213]	missense_variant	gyrB	Thr375Ile	1124	375	USA
PICSAR77	C	T	6381	SRR13395721	C/C	54	54	2086	0	0	[0.0, -16.2556, -187.949]	missense_variant	gyrB	Thr375Ile	1124	375	USA
PICSAR77	C	T	6381	SRR13395722	C/C	94	94	3698	0	0	[0.0, -28.2968, -332.886]	missense_variant	gyrB	Thr375Ile	1124	375	USA
PICSAR77	C	T	6381	SRR13395723	C/C	84	84	3326	0	0	[0.0, -25.2865, -299.429]	missense_variant	gyrB	Thr375Ile	1124	375	USA
PICSAR77	C	T	6381	SRR13395724	C/C	64	64	2480	0	0	[0.0, -19.2659, -223.376]	missense_variant	gyrB	Thr375Ile	1124	375	USA
PICSAR77	C	T	6381	SRR13395725	C/C	70	70	2768	0	0	[0.0, -21.0721, -249.263]	missense_variant	gyrB	Thr375Ile	1124	375	USA
PICSAR77	C	T	6381	SRR13395726	C/C	102	102	3990	0	0	[0.0, -30.7051, -359.145]	missense_variant	gyrB	Thr375Ile	1124	375	USA
PICSAR77	C	T	6381	SRR13395727	C/C	84	84	3318	0	0	[0.0, -25.2865, -298.713]	missense_variant	gyrB	Thr375Ile	1124	375	USA
PICSAR77	C	T	6381	SRR13395728	C/C	136	136	5090	0	0	[0.0, -40.9401, -458.128]	missense_variant	gyrB	Thr375Ile	1124	375	USA
PICSAR77	C	T	6381	SRR13395729	C/C	90	90	3532	0	0	[0.0, -27.0927, -317.959]	missense_variant	gyrB	Thr375Ile	1124	375	USA
PICSAR77	C	T	6381	SRR13395730	C/C	96	96	3786	0	0	[0.0, -28.8989, -340.792]	missense_variant	gyrB	Thr375Ile	1124	375	USA
PICSAR77	C	T	6381	SRR13395731	C/C	60	60	2350	0	0	[0.0, -18.0618, -211.681]	missense_variant	gyrB	Thr375Ile	1124	375	USA
PICSAR77	C	T	6381	SRR13395732	C/C	104	104	4088	0	0	[0.0, -31.3071, -367.942]	missense_variant	gyrB	Thr375Ile	1124	375	USA
PICSAR77	C	T	6381	SRR13395733	C/C	58	58	2270	0	0	[0.0, -17.4597, -204.494]	missense_variant	gyrB	Thr375Ile	1124	375	USA
PICSAR77	C	T	6381	SRR13395734	C/C	120	120	4718	0	0	[0.0, -36.1236, -424.594]	missense_variant	gyrB	Thr375Ile	1124	375	USA
PICSAR77	C	T	6381	SRR13395735	C/C	114	114	4492	0	0	[0.0, -34.3174, -404.272]	missense_variant	gyrB	Thr375Ile	1124	375	USA
PICSAR77	C	T	6381	SRR13395736	C/C	112	112	4412	0	0	[0.0, -33.7154, -397.076]	missense_variant	gyrB	Thr375Ile	1124	375	USA
PICSAR77	C	T	6381	SRR13395737	C/C	110	108	4234	2	70	[0.0, -26.4659, -374.434]	missense_variant	gyrB	Thr375Ile	1124	375	USA
PICSAR77	C	T	6381	SRR13395738	C/C	132	132	5146	0	0	[0.0, -39.736, -463.082]	missense_variant	gyrB	Thr375Ile	1124	375	USA
PICSAR77	C	T	6381	SRR13395739	C/C	54	54	2002	0	0	[0.0, -16.2556, -180.425]	missense_variant	gyrB	Thr375Ile	1124	375	USA
PICSAR77	C	T	6381	SRR13395740	C/C	90	90	3508	0	0	[0.0, -27.0927, -315.802]	missense_variant	gyrB	Thr375Ile	1124	375	USA
PICSAR77	C	T	6381	SRR13395741	C/C	118	118	4624	0	0	[0.0, -35.5215, -416.145]	missense_variant	gyrB	Thr375Ile	1124	375	USA
PICSAR77	C	T	6381	SRR13395742	C/C	82	82	3224	0	0	[0.0, -24.6845, -290.269]	missense_variant	gyrB	Thr375Ile	1124	375	USA
PICSAR77	C	T	6381	SRR13395743	C/C	66	66	2556	0	0	[0.0, -19.868, -230.211]	missense_variant	gyrB	Thr375Ile	1124	375	USA
PICSAR77	C	T	6381	SRR13395744	C/C	96	96	3790	0	0	[0.0, -28.8989, -341.153]	missense_variant	gyrB	Thr375Ile	1124	375	USA
PICSAR77	C	T	6381	SRR13395745	C/C	105	105	4111	0	0	[0.0, -31.6081, -370.023]	missense_variant	gyrB	Thr375Ile	1124	375	USA
PICSAR77	C	T	6381	SRR13395746	C/C	98	98	3814	0	0	[0.0, -29.5009, -343.329]	missense_variant	gyrB	Thr375Ile	1124	375	USA
PICSAR77	C	T	6381	SRR13395747	C/C	118	118	4614	0	0	[0.0, -35.5215, -415.248]	missense_variant	gyrB	Thr375Ile	1124	375	USA
PICSAR77	C	T	6381	SRR13395748	C/C	102	102	3954	0	0	[0.0, -30.7051, -355.914]	missense_variant	gyrB	Thr375Ile	1124	375	USA
PICSAR77	C	T	6381	SRR13395749	C/C	100	100	3938	0	0	[0.0, -30.103, -354.462]	missense_variant	gyrB	Thr375Ile	1124	375	USA
PICSAR77	C	T	6381	SRR13395750	C/C	84	84	3110	0	0	[0.0, -25.2865, -280.082]	missense_variant	gyrB	Thr375Ile	1124	375	USA
PICSAR77	C	T	6381	SRR13395751	C/C	88	88	3480	0	0	[0.0, -26.4906, -313.277]	missense_variant	gyrB	Thr375Ile	1124	375	USA
PICSAR77	C	T	6381	SRR13395752	C/C	80	80	3176	0	0	[0.0, -24.0824, -285.941]	missense_variant	gyrB	Thr375Ile	1124	375	USA
PICSAR77	C	T	6381	SRR13395753	C/C	94	94	3664	0	0	[0.0, -28.2968, -329.826]	missense_variant	gyrB	Thr375Ile	1124	375	USA
PICSAR77	C	T	6381	SRR13395754	C/C	82	82	3188	0	0	[0.0, -24.6845, -287.039]	missense_variant	gyrB	Thr375Ile	1124	375	USA
PICSAR77	C	T	6381	SRR13395755	C/C	108	108	4240	0	0	[0.0, -32.5112, -381.612]	missense_variant	gyrB	Thr375Ile	1124	375	USA
PICSAR77	C	T	6381	SRR13395756	C/C	70	70	2726	0	0	[0.0, -21.0721, -245.492]	missense_variant	gyrB	Thr375Ile	1124	375	USA
PICSAR77	C	T	6381	SRR13395757	C/C	60	60	2334	0	0	[0.0, -18.0618, -210.25]	missense_variant	gyrB	Thr375Ile	1124	375	USA
PICSAR77	C	T	6381	SRR13395758	C/C	56	56	2228	0	0	[0.0, -16.8577, -200.707]	missense_variant	gyrB	Thr375Ile	1124	375	USA
PICSAR77	C	T	6381	SRR13395759	C/C	100	100	3918	0	0	[0.0, -30.103, -352.67]	missense_variant	gyrB	Thr375Ile	1124	375	USA
PICSAR77	C	T	6381	SRR13395760	C/C	98	98	3822	0	0	[0.0, -29.5009, -344.037]	missense_variant	gyrB	Thr375Ile	1124	375	USA
PICSAR77	C	T	6381	SRR13395761	C/C	68	68	2590	0	0	[0.0, -20.47, -233.294]	missense_variant	gyrB	Thr375Ile	1124	375	USA
PICSAR77	C	T	6381	SRR13395762	C/C	110	110	4328	0	0	[0.0, -33.1133, -389.529]	missense_variant	gyrB	Thr375Ile	1124	375	USA
PICSAR77	C	T	6381	SRR13395763	C/C	90	90	3526	0	0	[0.0, -27.0927, -317.426]	missense_variant	gyrB	Thr375Ile	1124	375	USA
PICSAR77	C	T	6381	SRR13395764	C/C	62	62	2406	0	0	[0.0, -18.6639, -216.723]	missense_variant	gyrB	Thr375Ile	1124	375	USA
PICSAR77	C	T	6381	SRR13395765	C/C	94	94	3712	0	0	[0.0, -28.2968, -334.139]	missense_variant	gyrB	Thr375Ile	1124	375	USA
PICSAR77	C	T	6381	SRR13395766	C/C	96	96	3784	0	0	[0.0, -28.8989, -340.613]	missense_variant	gyrB	Thr375Ile	1124	375	USA
PICSAR77	C	T	6381	SRR13395767	C/C	98	98	3788	0	0	[0.0, -29.5009, -340.997]	missense_variant	gyrB	Thr375Ile	1124	375	USA
PICSAR77	C	T	6381	SRR13395768	C/C	72	72	2828	0	0	[0.0, -21.6742, -254.665]	missense_variant	gyrB	Thr375Ile	1124	375	USA
PICSAR77	C	T	6381	SRR13395769	C/C	80	80	3102	0	0	[0.0, -24.0824, -279.304]	missense_variant	gyrB	Thr375Ile	1124	375	USA
PICSAR77	C	T	6381	SRR13395770	C/C	98	98	3814	0	0	[0.0, -29.5009, -343.325]	missense_variant	gyrB	Thr375Ile	1124	375	USA
PICSAR77	C	T	6381	SRR13395771	C/C	92	92	3612	0	0	[0.0, -27.6948, -325.155]	missense_variant	gyrB	Thr375Ile	1124	375	USA
PICSAR77	C	T	6381	SRR13395772	C/C	76	76	2826	0	0	[0.0, -22.8783, -254.524]	missense_variant	gyrB	Thr375Ile	1124	375	USA
PICSAR77	C	T	6381	SRR13395773	C/C	46	46	1796	0	0	[0.0, -13.8474, -161.878]	missense_variant	gyrB	Thr375Ile	1124	375	USA
PICSAR77	C	T	6381	SRR13395774	C/C	94	94	3660	0	0	[0.0, -28.2968, -329.475]	missense_variant	gyrB	Thr375Ile	1124	375	USA
PICSAR77	C	T	6381	SRR13395775	C/C	100	100	3898	0	0	[0.0, -30.103, -350.879]	missense_variant	gyrB	Thr375Ile	1124	375	USA
PICSAR77	C	T	6381	SRR13395776	C/C	98	98	3846	0	0	[0.0, -29.5009, -346.191]	missense_variant	gyrB	Thr375Ile	1124	375	USA
PICSAR77	C	T	6381	SRR13395777	C/C	78	78	3044	0	0	[0.0, -23.4803, -274.091]	missense_variant	gyrB	Thr375Ile	1124	375	USA
PICSAR77	C	T	6381	SRR13395778	C/C	90	90	3514	0	0	[0.0, -27.0927, -316.348]	missense_variant	gyrB	Thr375Ile	1124	375	USA
PICSAR77	C	T	6381	SRR13395779	C/C	82	82	3214	0	0	[0.0, -24.6845, -289.367]	missense_variant	gyrB	Thr375Ile	1124	375	USA
PICSAR77	C	T	6381	SRR13395780	C/C	52	52	2012	0	0	[0.0, -15.6536, -181.299]	missense_variant	gyrB	Thr375Ile	1124	375	USA
PICSAR77	C	T	6381	SRR13395781	C/C	72	72	2772	0	0	[0.0, -21.6742, -249.643]	missense_variant	gyrB	Thr375Ile	1124	375	USA
PICSAR77	C	T	6381	SRR13395782	C/C	64	64	2486	0	0	[0.0, -19.2659, -223.917]	missense_variant	gyrB	Thr375Ile	1124	375	USA
PICSAR77	C	T	6381	SRR13395783	C/C	46	46	1736	0	0	[0.0, -13.8474, -156.494]	missense_variant	gyrB	Thr375Ile	1124	375	USA
PICSAR77	C	T	6381	SRR13395784	C/C	76	76	2988	0	0	[0.0, -22.8783, -269.051]	missense_variant	gyrB	Thr375Ile	1124	375	USA
PICSAR77	C	T	6381	SRR13395785	C/C	48	48	1888	0	0	[0.0, -14.4494, -170.146]	missense_variant	gyrB	Thr375Ile	1124	375	USA
PICSAR77	C	T	6381	SRR13395786	C/C	72	72	2820	0	0	[0.0, -21.6742, -253.95]	missense_variant	gyrB	Thr375Ile	1124	375	USA
PICSAR77	C	T	6381	SRR13395787	C/C	70	70	2684	0	0	[0.0, -21.0721, -241.722]	missense_variant	gyrB	Thr375Ile	1124	375	USA
PICSAR77	C	T	6381	SRR13395788	C/C	42	42	1644	0	0	[0.0, -12.6433, -148.21]	missense_variant	gyrB	Thr375Ile	1124	375	USA
PICSAR77	C	T	6381	SRR13395789	C/C	78	78	3028	0	0	[0.0, -23.4803, -272.647]	missense_variant	gyrB	Thr375Ile	1124	375	USA
PICSAR77	C	T	6381	SRR13395790	C/C	108	108	4268	0	0	[0.0, -32.5112, -384.126]	missense_variant	gyrB	Thr375Ile	1124	375	USA
PICSAR77	C	T	6381	SRR13395791	C/C	98	98	3856	0	0	[0.0, -29.5009, -347.082]	missense_variant	gyrB	Thr375Ile	1124	375	USA
PICSAR77	C	T	6381	SRR13395792	C/C	90	90	3540	0	0	[0.0, -27.0927, -318.679]	missense_variant	gyrB	Thr375Ile	1124	375	USA
PICSAR77	C	T	6381	SRR13395793	C/C	72	72	2814	0	0	[0.0, -21.6742, -253.404]	missense_variant	gyrB	Thr375Ile	1124	375	USA
PICSAR77	C	T	6381	SRR13395794	C/C	80	80	3066	0	0	[0.0, -24.0824, -276.095]	missense_variant	gyrB	Thr375Ile	1124	375	USA
PICSAR77	C	T	6381	SRR13395795	C/C	66	66	2572	0	0	[0.0, -19.868, -231.645]	missense_variant	gyrB	Thr375Ile	1124	375	USA
PICSAR77	C	T	6381	SRR13395796	C/C	92	92	3604	0	0	[0.0, -27.6948, -324.437]	missense_variant	gyrB	Thr375Ile	1124	375	USA
PICSAR77	C	T	6381	SRR13395797	C/C	70	70	2726	0	0	[0.0, -21.0721, -245.493]	missense_variant	gyrB	Thr375Ile	1124	375	USA
PICSAR77	C	T	6381	SRR13395798	C/C	74	74	2942	0	0	[0.0, -22.2762, -264.901]	missense_variant	gyrB	Thr375Ile	1124	375	USA
PICSAR77	C	T	6381	SRR13395799	C/C	72	72	2788	0	0	[0.0, -21.6742, -251.069]	missense_variant	gyrB	Thr375Ile	1124	375	USA
PICSAR77	C	T	6381	SRR13395800	C/C	96	96	3748	0	0	[0.0, -28.8989, -337.387]	missense_variant	gyrB	Thr375Ile	1124	375	USA
PICSAR77	C	T	6381	SRR13395801	C/C	102	102	3976	0	0	[0.0, -30.7051, -357.895]	missense_variant	gyrB	Thr375Ile	1124	375	USA
PICSAR77	C	T	6381	SRR13395802	C/C	120	120	4736	0	0	[0.0, -36.1236, -426.207]	missense_variant	gyrB	Thr375Ile	1124	375	USA
PICSAR77	C	T	6381	SRR13395803	C/C	96	96	3790	0	0	[0.0, -28.8989, -341.152]	missense_variant	gyrB	Thr375Ile	1124	375	USA
PICSAR77	C	T	6381	SRR13395804	C/C	70	70	2746	0	0	[0.0, -21.0721, -247.284]	missense_variant	gyrB	Thr375Ile	1124	375	USA
PICSAR77	C	T	6381	SRR13395805	C/C	94	94	3520	0	0	[0.0, -28.2968, -316.924]	missense_variant	gyrB	Thr375Ile	1124	375	USA
PICSAR77	C	T	6381	SRR13395806	C/C	76	76	2928	0	0	[0.0, -22.8783, -263.665]	missense_variant	gyrB	Thr375Ile	1124	375	USA
PICSAR77	C	T	6381	SRR13395807	C/C	90	90	3520	0	0	[0.0, -27.0927, -316.889]	missense_variant	gyrB	Thr375Ile	1124	375	USA
PICSAR77	C	T	6381	SRR13395808	C/C	76	76	3000	0	0	[0.0, -22.8783, -270.122]	missense_variant	gyrB	Thr375Ile	1124	375	USA
PICSAR77	C	T	6381	SRR13395809	C/C	82	82	3238	0	0	[0.0, -24.6845, -291.52]	missense_variant	gyrB	Thr375Ile	1124	375	USA
PICSAR77	C	T	6381	SRR13395810	C/C	64	64	2502	0	0	[0.0, -19.2659, -225.356]	missense_variant	gyrB	Thr375Ile	1124	375	USA
PICSAR77	C	T	6381	SRR13395811	C/C	48	48	1878	0	0	[0.0, -14.4494, -169.25]	missense_variant	gyrB	Thr375Ile	1124	375	USA
PICSAR77	C	T	6381	SRR13395812	C/C	78	78	3078	0	0	[0.0, -23.4803, -277.133]	missense_variant	gyrB	Thr375Ile	1124	375	USA
PICSAR77	C	T	6381	SRR13395813	C/C	58	58	2280	0	0	[0.0, -17.4597, -205.391]	missense_variant	gyrB	Thr375Ile	1124	375	USA
PICSAR77	C	T	6381	SRR13395814	C/C	76	76	3018	0	0	[0.0, -22.8783, -271.738]	missense_variant	gyrB	Thr375Ile	1124	375	USA
PICSAR77	C	T	6381	SRR13395815	C/C	64	64	2522	0	0	[0.0, -19.2659, -227.148]	missense_variant	gyrB	Thr375Ile	1124	375	USA
PICSAR77	C	T	6381	SRR13395816	C/C	58	58	2202	0	0	[0.0, -17.4597, -198.404]	missense_variant	gyrB	Thr375Ile	1124	375	USA
PICSAR77	C	T	6381	SRR13395817	C/C	70	70	2762	0	0	[0.0, -21.0721, -248.728]	missense_variant	gyrB	Thr375Ile	1124	375	USA
PICSAR77	C	T	6381	SRR13395818	C/C	90	90	3472	0	0	[0.0, -27.0927, -312.58]	missense_variant	gyrB	Thr375Ile	1124	375	USA
PICSAR77	C	T	6381	SRR13395819	C/C	80	80	3110	0	0	[0.0, -24.0824, -280.018]	missense_variant	gyrB	Thr375Ile	1124	375	USA
PICSAR77	C	T	6381	SRR13395820	C/C	70	70	2756	0	0	[0.0, -21.0721, -248.188]	missense_variant	gyrB	Thr375Ile	1124	375	USA
PICSAR77	C	T	6381	SRR13395821	C/C	80	80	3132	0	0	[0.0, -24.0824, -282.002]	missense_variant	gyrB	Thr375Ile	1124	375	USA
PICSAR77	C	T	6381	SRR13395822	C/C	88	88	3480	0	0	[0.0, -26.4906, -313.279]	missense_variant	gyrB	Thr375Ile	1124	375	USA
PICSAR77	C	T	6381	SRR13395823	C/C	116	116	4588	0	0	[0.0, -34.9195, -412.893]	missense_variant	gyrB	Thr375Ile	1124	375	USA
PICSAR77	C	T	6381	SRR13395824	C/C	108	108	4274	0	0	[0.0, -32.5112, -384.662]	missense_variant	gyrB	Thr375Ile	1124	375	USA
PICSAR77	C	T	6381	SRR13395825	C/C	90	90	3538	0	0	[0.0, -27.0927, -318.496]	missense_variant	gyrB	Thr375Ile	1124	375	USA
PICSAR77	C	T	6381	SRR13395826	C/C	102	102	4046	0	0	[0.0, -30.7051, -364.159]	missense_variant	gyrB	Thr375Ile	1124	375	USA
PICSAR77	C	T	6381	SRR13395827	C/C	90	90	3332	0	0	[0.0, -27.0927, -300.042]	missense_variant	gyrB	Thr375Ile	1124	375	USA
PICSAR77	C	T	6381	SRR13395828	C/C	76	76	2990	0	0	[0.0, -22.8783, -269.227]	missense_variant	gyrB	Thr375Ile	1124	375	USA
PICSAR77	C	T	6381	SRR13395829	C/C	98	98	3858	0	0	[0.0, -29.5009, -347.267]	missense_variant	gyrB	Thr375Ile	1124	375	USA
PICSAR77	C	T	6381	SRR13395830	C/C	108	108	4266	0	0	[0.0, -32.5112, -383.948]	missense_variant	gyrB	Thr375Ile	1124	375	USA
PICSAR77	C	T	6381	SRR13395831	C/C	100	100	3944	0	0	[0.0, -30.103, -354.999]	missense_variant	gyrB	Thr375Ile	1124	375	USA
PICSAR77	C	T	6381	SRR13395832	C/C	108	108	4220	0	0	[0.0, -32.5112, -379.817]	missense_variant	gyrB	Thr375Ile	1124	375	USA
PICSAR77	C	T	6381	SRR13395833	C/C	84	84	3322	0	0	[0.0, -25.2865, -299.073]	missense_variant	gyrB	Thr375Ile	1124	375	USA
PICSAR77	C	T	6381	SRR13395834	C/C	98	98	3808	0	0	[0.0, -29.5009, -342.781]	missense_variant	gyrB	Thr375Ile	1124	375	USA
PICSAR77	C	T	6381	SRR13395835	C/C	100	100	3940	0	0	[0.0, -30.103, -354.64]	missense_variant	gyrB	Thr375Ile	1124	375	USA
PICSAR77	C	T	6381	SRR13395836	C/C	96	96	3818	0	0	[0.0, -28.8989, -343.656]	missense_variant	gyrB	Thr375Ile	1124	375	USA
PICSAR77	C	T	6381	SRR13395837	C/C	88	88	3430	0	0	[0.0, -26.4906, -308.791]	missense_variant	gyrB	Thr375Ile	1124	375	USA
PICSAR77	C	T	6381	SRR13395838	C/C	76	76	2856	0	0	[0.0, -22.8783, -257.225]	missense_variant	gyrB	Thr375Ile	1124	375	USA
PICSAR77	C	T	6381	SRR13395839	C/C	138	138	5158	0	0	[0.0, -41.5421, -464.256]	missense_variant	gyrB	Thr375Ile	1124	375	USA
PICSAR77	C	T	6381	SRR13395840	C/C	80	80	3140	0	0	[0.0, -24.0824, -282.714]	missense_variant	gyrB	Thr375Ile	1124	375	USA
PICSAR77	C	T	6381	SRR13395841	C/C	96	96	3758	0	0	[0.0, -28.8989, -338.286]	missense_variant	gyrB	Thr375Ile	1124	375	USA
PICSAR77	C	T	6381	SRR13395842	C/C	76	76	2980	0	0	[0.0, -22.8783, -268.331]	missense_variant	gyrB	Thr375Ile	1124	375	USA
PICSAR77	C	T	6381	SRR13395843	C/C	108	108	4248	0	0	[0.0, -32.5112, -382.333]	missense_variant	gyrB	Thr375Ile	1124	375	USA
PICSAR77	C	T	6381	SRR13395844	C/C	94	94	3696	0	0	[0.0, -28.2968, -332.706]	missense_variant	gyrB	Thr375Ile	1124	375	USA
PICSAR77	C	T	6381	SRR13395845	C/C	112	112	4430	0	0	[0.0, -33.7154, -398.688]	missense_variant	gyrB	Thr375Ile	1124	375	USA
PICSAR77	C	T	6381	SRR13395846	C/C	86	86	3342	0	0	[0.0, -25.8886, -300.886]	missense_variant	gyrB	Thr375Ile	1124	375	USA
PICSAR77	C	T	6381	SRR13395847	C/C	72	72	2820	0	0	[0.0, -21.6742, -253.939]	missense_variant	gyrB	Thr375Ile	1124	375	USA
PICSAR77	C	T	6381	SRR13395848	C/C	102	102	4018	0	0	[0.0, -30.7051, -361.654]	missense_variant	gyrB	Thr375Ile	1124	375	USA
PICSAR77	C	T	6381	SRR13395849	C/C	114	114	4482	0	0	[0.0, -34.3174, -403.378]	missense_variant	gyrB	Thr375Ile	1124	375	USA
PICSAR77	C	T	6381	SRR13395850	C/C	92	92	3458	0	0	[0.0, -27.6948, -311.373]	missense_variant	gyrB	Thr375Ile	1124	375	USA
PICSAR77	C	T	6381	SRR13395851	C/C	102	102	4048	0	0	[0.0, -30.7051, -364.34]	missense_variant	gyrB	Thr375Ile	1124	375	USA
PICSAR77	C	T	6381	SRR13395852	C/C	104	104	4088	0	0	[0.0, -31.3071, -367.95]	missense_variant	gyrB	Thr375Ile	1124	375	USA
PICSAR77	C	T	6381	SRR13395853	C/C	126	126	4972	0	0	[0.0, -37.9298, -447.423]	missense_variant	gyrB	Thr375Ile	1124	375	USA
PICSAR77	C	T	6381	SRR13395854	C/C	50	50	1880	0	0	[0.0, -15.0515, -169.45]	missense_variant	gyrB	Thr375Ile	1124	375	USA
PICSAR77	C	T	6381	SRR13395855	C/C	74	74	2766	0	0	[0.0, -22.2762, -249.124]	missense_variant	gyrB	Thr375Ile	1124	375	USA
PICSAR77	C	T	6381	SRR13395856	C/C	126	126	4746	0	0	[0.0, -37.9298, -427.193]	missense_variant	gyrB	Thr375Ile	1124	375	USA
PICSAR77	C	T	6381	SRR13395857	C/C	64	64	2420	0	0	[0.0, -19.2659, -218.008]	missense_variant	gyrB	Thr375Ile	1124	375	USA
PICSAR77	C	T	6381	SRR13395858	C/C	88	88	3310	0	0	[0.0, -26.4906, -298.052]	missense_variant	gyrB	Thr375Ile	1124	375	USA
PICSAR77	C	T	6381	SRR13395859	C/C	82	82	3246	0	0	[0.0, -24.6845, -292.235]	missense_variant	gyrB	Thr375Ile	1124	375	USA
PICSAR77	C	T	6381	SRR13395860	C/C	82	82	3108	0	0	[0.0, -24.6845, -279.877]	missense_variant	gyrB	Thr375Ile	1124	375	USA
PICSAR77	C	T	6381	SRR13395861	C/C	68	68	2506	0	0	[0.0, -20.47, -225.744]	missense_variant	gyrB	Thr375Ile	1124	375	USA
PICSAR77	C	T	6381	SRR13395862	C/C	62	62	2320	0	0	[0.0, -18.6639, -209.015]	missense_variant	gyrB	Thr375Ile	1124	375	USA
PICSAR77	C	T	6381	SRR13395863	C/C	104	104	3906	0	0	[0.0, -31.3071, -351.655]	missense_variant	gyrB	Thr375Ile	1124	375	USA
PICSAR77	C	T	6381	SRR13395864	C/C	78	78	3084	0	0	[0.0, -23.4803, -277.672]	missense_variant	gyrB	Thr375Ile	1124	375	USA
PICSAR77	C	T	6381	SRR13395865	C/C	58	58	2200	0	0	[0.0, -17.4597, -198.222]	missense_variant	gyrB	Thr375Ile	1124	375	USA
PICSAR77	C	T	6381	SRR13395866	C/C	68	68	2700	0	0	[0.0, -20.47, -243.145]	missense_variant	gyrB	Thr375Ile	1124	375	USA
PICSAR77	C	T	6381	SRR13395867	C/C	52	52	1990	0	0	[0.0, -15.6536, -179.33]	missense_variant	gyrB	Thr375Ile	1124	375	USA
PICSAR77	C	T	6381	SRR13395868	C/C	76	76	2858	0	0	[0.0, -22.8783, -257.398]	missense_variant	gyrB	Thr375Ile	1124	375	USA
PICSAR77	C	T	6381	SRR13395869	C/C	80	80	3018	0	0	[0.0, -24.0824, -271.785]	missense_variant	gyrB	Thr375Ile	1124	375	USA
PICSAR77	C	T	6381	SRR13395870	C/C	86	86	3280	0	0	[0.0, -25.8886, -295.344]	missense_variant	gyrB	Thr375Ile	1124	375	USA
PICSAR77	C	T	6381	SRR13395871	C/C	90	90	3340	0	0	[0.0, -27.0927, -300.762]	missense_variant	gyrB	Thr375Ile	1124	375	USA
PICSAR77	C	T	6381	SRR13395872	C/C	66	66	2502	0	0	[0.0, -19.868, -225.376]	missense_variant	gyrB	Thr375Ile	1124	375	USA
PICSAR77	C	T	6381	SRR13395873	C/C	58	58	2146	0	0	[0.0, -17.4597, -193.38]	missense_variant	gyrB	Thr375Ile	1124	375	USA
PICSAR77	C	T	6381	SRR13395874	C/C	84	84	3308	0	0	[0.0, -25.2865, -297.817]	missense_variant	gyrB	Thr375Ile	1124	375	USA
PICSAR77	C	T	6381	SRR13395875	C/C	122	122	4572	0	0	[0.0, -36.7257, -411.551]	missense_variant	gyrB	Thr375Ile	1124	375	USA
PICSAR77	C	T	6381	SRR13395876	C/C	62	62	2338	0	0	[0.0, -18.6639, -210.633]	missense_variant	gyrB	Thr375Ile	1124	375	USA
PICSAR77	C	T	6381	SRR13395877	C/C	66	66	2468	0	0	[0.0, -19.868, -222.334]	missense_variant	gyrB	Thr375Ile	1124	375	USA
PICSAR77	C	T	6381	SRR13395878	C/C	60	60	2246	0	0	[0.0, -18.0618, -202.366]	missense_variant	gyrB	Thr375Ile	1124	375	USA
PICSAR77	C	T	6381	SRR13395879	C/C	68	68	2552	0	0	[0.0, -20.47, -229.882]	missense_variant	gyrB	Thr375Ile	1124	375	USA
PICSAR77	C	T	6381	SRR13395880	C/C	82	82	3066	0	0	[0.0, -24.6845, -276.119]	missense_variant	gyrB	Thr375Ile	1124	375	USA
PICSAR77	C	T	6381	SRR13395881	C/C	74	74	2758	0	0	[0.0, -22.2762, -248.421]	missense_variant	gyrB	Thr375Ile	1124	375	USA
PICSAR77	C	T	6381	SRR13395882	C/C	70	70	2626	0	0	[0.0, -21.0721, -236.54]	missense_variant	gyrB	Thr375Ile	1124	375	USA
PICSAR77	C	T	6381	SRR13395883	C/C	106	106	3934	0	0	[0.0, -31.9092, -354.184]	missense_variant	gyrB	Thr375Ile	1124	375	USA
PICSAR77	C	T	6381	SRR13395884	C/C	82	82	3076	0	0	[0.0, -24.6845, -277.011]	missense_variant	gyrB	Thr375Ile	1124	375	USA
PICSAR77	C	T	6381	SRR13395885	C/C	88	88	3324	0	0	[0.0, -26.4906, -299.308]	missense_variant	gyrB	Thr375Ile	1124	375	USA
PICSAR77	C	T	6381	SRR13395886	C/C	58	58	2164	0	0	[0.0, -17.4597, -194.993]	missense_variant	gyrB	Thr375Ile	1124	375	USA
PICSAR77	C	T	6381	SRR13395887	C/C	58	58	2170	0	0	[0.0, -17.4597, -195.528]	missense_variant	gyrB	Thr375Ile	1124	375	USA
PICSAR77	C	T	6381	SRR13395888	C/C	62	62	2330	0	0	[0.0, -18.6639, -209.923]	missense_variant	gyrB	Thr375Ile	1124	375	USA
PICSAR77	C	T	6381	SRR13395889	C/C	98	98	3730	0	0	[0.0, -29.5009, -335.808]	missense_variant	gyrB	Thr375Ile	1124	375	USA
PICSAR77	C	T	6381	SRR13395890	C/C	74	74	2804	0	0	[0.0, -22.2762, -252.543]	missense_variant	gyrB	Thr375Ile	1124	375	USA
PICSAR77	C	T	6381	SRR13395891	C/C	86	86	3238	0	0	[0.0, -25.8886, -291.571]	missense_variant	gyrB	Thr375Ile	1124	375	USA
PICSAR77	C	T	6381	SRR13395892	C/C	112	112	4184	0	0	[0.0, -33.7154, -376.662]	missense_variant	gyrB	Thr375Ile	1124	375	USA
PICSAR77	C	T	6381	SRR13395893	C/C	82	82	3090	0	0	[0.0, -24.6845, -278.268]	missense_variant	gyrB	Thr375Ile	1124	375	USA
PICSAR77	C	T	6381	SRR13395894	C/C	80	80	3142	0	0	[0.0, -24.0824, -282.898]	missense_variant	gyrB	Thr375Ile	1124	375	USA
PICSAR77	C	T	6381	SRR13395895	C/C	52	52	1988	0	0	[0.0, -15.6536, -179.156]	missense_variant	gyrB	Thr375Ile	1124	375	USA
PICSAR77	C	T	6381	SRR13395896	C/C	94	94	3504	0	0	[0.0, -28.2968, -315.496]	missense_variant	gyrB	Thr375Ile	1124	375	USA
PICSAR77	C	T	6381	SRR13395897	C/C	72	72	2714	0	0	[0.0, -21.6742, -244.443]	missense_variant	gyrB	Thr375Ile	1124	375	USA
PICSAR77	C	T	6381	SRR13395898	C/C	74	74	2778	0	0	[0.0, -22.2762, -250.214]	missense_variant	gyrB	Thr375Ile	1124	375	USA
PICSAR77	C	T	6381	SRR13395899	C/C	90	90	3368	0	0	[0.0, -27.0927, -303.273]	missense_variant	gyrB	Thr375Ile	1124	375	USA
PICSAR77	C	T	6381	SRR13395900	C/C	64	64	2404	0	0	[0.0, -19.2659, -216.579]	missense_variant	gyrB	Thr375Ile	1124	375	USA
PICSAR77	C	T	6381	SRR13395901	C/C	70	70	2670	0	0	[0.0, -21.0721, -240.487]	missense_variant	gyrB	Thr375Ile	1124	375	USA
PICSAR77	C	T	6381	SRR13395902	C/C	88	88	3314	0	0	[0.0, -26.4906, -298.409]	missense_variant	gyrB	Thr375Ile	1124	375	USA
PICSAR77	C	T	6381	SRR13395903	C/C	66	66	2520	0	0	[0.0, -19.868, -226.994]	missense_variant	gyrB	Thr375Ile	1124	375	USA
PICSAR77	C	T	6381	SRR13395904	C/C	112	112	4234	0	0	[0.0, -33.7154, -381.144]	missense_variant	gyrB	Thr375Ile	1124	375	USA
PICSAR77	C	T	6381	SRR13395905	C/C	110	110	4158	0	0	[0.0, -33.1133, -374.306]	missense_variant	gyrB	Thr375Ile	1124	375	USA
PICSAR77	C	T	6381	SRR13395906	C/C	106	106	3942	0	0	[0.0, -31.9092, -354.889]	missense_variant	gyrB	Thr375Ile	1124	375	USA
PICSAR77	C	T	6381	SRR13395907	C/C	100	100	3770	0	0	[0.0, -30.103, -339.417]	missense_variant	gyrB	Thr375Ile	1124	375	USA
PICSAR77	C	T	6381	SRR13395908	C/C	106	106	3986	0	0	[0.0, -31.9092, -358.841]	missense_variant	gyrB	Thr375Ile	1124	375	USA
PICSAR77	C	T	6381	SRR13395909	C/C	98	98	3672	0	0	[0.0, -29.5009, -330.605]	missense_variant	gyrB	Thr375Ile	1124	375	USA
PICSAR77	C	T	6381	SRR13395910	C/C	80	80	2994	0	0	[0.0, -24.0824, -269.645]	missense_variant	gyrB	Thr375Ile	1124	375	USA
PICSAR77	C	T	6381	SRR13395911	C/C	40	40	1466	0	0	[0.0, -12.0412, -132.219]	missense_variant	gyrB	Thr375Ile	1124	375	USA
PICSAR77	C	T	6381	SRR13395912	C/C	68	68	2568	0	0	[0.0, -20.47, -231.313]	missense_variant	gyrB	Thr375Ile	1124	375	USA
PICSAR77	C	T	6381	SRR13395913	C/C	66	66	2508	0	0	[0.0, -19.868, -225.92]	missense_variant	gyrB	Thr375Ile	1124	375	USA
PICSAR77	C	T	6381	SRR13395914	C/C	82	82	3076	0	0	[0.0, -24.6845, -277.011]	missense_variant	gyrB	Thr375Ile	1124	375	USA
PICSAR77	C	T	6381	SRR13395915	C/C	60	60	2240	0	0	[0.0, -18.0618, -201.829]	missense_variant	gyrB	Thr375Ile	1124	375	USA
PICSAR77	C	T	6381	SRR13395916	C/C	110	110	4138	0	0	[0.0, -33.1133, -372.508]	missense_variant	gyrB	Thr375Ile	1124	375	USA
PICSAR77	C	T	6381	SRR13395917	C/C	64	64	2394	0	0	[0.0, -19.2659, -215.678]	missense_variant	gyrB	Thr375Ile	1124	375	USA
PICSAR77	C	T	6381	SRR13395918	C/C	128	128	4764	0	0	[0.0, -38.5318, -428.836]	missense_variant	gyrB	Thr375Ile	1124	375	USA
PICSAR77	C	T	6381	SRR13395919	C/C	72	72	2850	0	0	[0.0, -21.6742, -256.634]	missense_variant	gyrB	Thr375Ile	1124	375	USA
PICSAR77	C	T	6381	SRR13395920	C/C	54	54	2042	0	0	[0.0, -16.2556, -184.018]	missense_variant	gyrB	Thr375Ile	1124	375	USA
PICSAR77	C	T	6381	SRR13395921	C/C	106	106	3998	0	0	[0.0, -31.9092, -359.93]	missense_variant	gyrB	Thr375Ile	1124	375	USA
PICSAR77	C	T	6381	SRR13395922	C/C	94	94	3524	0	0	[0.0, -28.2968, -317.303]	missense_variant	gyrB	Thr375Ile	1124	375	USA
PICSAR77	C	T	6381	SRR13395923	C/C	84	84	3134	0	0	[0.0, -25.2865, -282.223]	missense_variant	gyrB	Thr375Ile	1124	375	USA
PICSAR77	C	T	6381	SRR13395924	C/C	92	92	3480	0	0	[0.0, -27.6948, -313.338]	missense_variant	gyrB	Thr375Ile	1124	375	USA
PICSAR77	C	T	6381	SRR13395925	C/C	114	114	4230	0	0	[0.0, -34.3174, -380.795]	missense_variant	gyrB	Thr375Ile	1124	375	USA
PICSAR77	C	T	6381	SRR13395926	C/C	104	104	3874	0	0	[0.0, -31.3071, -348.79]	missense_variant	gyrB	Thr375Ile	1124	375	USA
PICSAR77	C	T	6381	SRR13395927	C/C	68	66	2422	2	74	[0.0, -13.4442, -211.172]	missense_variant	gyrB	Thr375Ile	1124	375	USA
PICSAR77	C	T	6381	SRR13395928	C/C	78	78	3054	0	0	[0.0, -23.4803, -274.982]	missense_variant	gyrB	Thr375Ile	1124	375	USA
PICSAR77	C	T	6381	SRR13395929	C/C	108	108	4060	0	0	[0.0, -32.5112, -365.504]	missense_variant	gyrB	Thr375Ile	1124	375	USA
PICSAR77	C	T	6381	SRR13395930	C/C	124	124	4710	0	0	[0.0, -37.3277, -423.945]	missense_variant	gyrB	Thr375Ile	1124	375	USA
PICSAR77	C	T	6381	SRR13395931	C/C	132	132	4980	0	0	[0.0, -39.736, -448.234]	missense_variant	gyrB	Thr375Ile	1124	375	USA
PICSAR77	C	T	6381	SRR13395932	C/C	126	126	4950	0	0	[0.0, -37.9298, -445.45]	missense_variant	gyrB	Thr375Ile	1124	375	USA
PICSAR77	C	T	6381	SRR13395933	C/C	130	130	5162	0	0	[0.0, -39.1339, -464.495]	missense_variant	gyrB	Thr375Ile	1124	375	USA
PICSAR77	C	T	6381	SRR13395934	C/C	108	108	4262	0	0	[0.0, -32.5112, -383.589]	missense_variant	gyrB	Thr375Ile	1124	375	USA
PICSAR77	C	T	6381	SRR13395935	C/C	126	126	4996	0	0	[0.0, -37.9298, -449.574]	missense_variant	gyrB	Thr375Ile	1124	375	USA
PICSAR77	C	T	6381	SRR13395936	C/C	114	114	4440	0	0	[0.0, -34.3174, -399.607]	missense_variant	gyrB	Thr375Ile	1124	375	USA
PICSAR77	C	T	6381	SRR13395937	C/C	104	104	4076	0	0	[0.0, -31.3071, -366.878]	missense_variant	gyrB	Thr375Ile	1124	375	USA
PICSAR77	C	T	6381	SRR13395938	C/C	88	88	3272	0	0	[0.0, -26.4906, -294.643]	missense_variant	gyrB	Thr375Ile	1124	375	USA
PICSAR77	C	T	6381	SRR13395939	C/C	96	96	3764	0	0	[0.0, -28.8989, -338.821]	missense_variant	gyrB	Thr375Ile	1124	375	USA
PICSAR77	C	T	6381	SRR13395940	C/C	100	100	3914	0	0	[0.0, -30.103, -352.303]	missense_variant	gyrB	Thr375Ile	1124	375	USA
PICSAR77	C	T	6381	SRR13395941	C/C	104	104	4090	0	0	[0.0, -31.3071, -368.126]	missense_variant	gyrB	Thr375Ile	1124	375	USA
PICSAR77	C	T	6381	SRR13395942	C/C	102	102	4004	0	0	[0.0, -30.7051, -360.401]	missense_variant	gyrB	Thr375Ile	1124	375	USA
PICSAR77	C	T	6381	SRR13395943	C/C	68	68	2632	0	0	[0.0, -20.47, -237.046]	missense_variant	gyrB	Thr375Ile	1124	375	USA
PICSAR77	C	T	6381	SRR13395944	C/C	62	62	2402	0	0	[0.0, -18.6639, -216.37]	missense_variant	gyrB	Thr375Ile	1124	375	USA
PICSAR77	C	T	6381	SRR13395945	C/C	100	100	3954	0	0	[0.0, -30.103, -355.892]	missense_variant	gyrB	Thr375Ile	1124	375	USA
PICSAR77	C	T	6381	SRR13395946	C/C	70	70	2752	0	0	[0.0, -21.0721, -247.83]	missense_variant	gyrB	Thr375Ile	1124	375	USA
PICSAR77	C	T	6381	SRR13395947	C/C	74	74	2930	0	0	[0.0, -22.2762, -263.826]	missense_variant	gyrB	Thr375Ile	1124	375	USA
PICSAR77	C	T	6381	SRR13395948	C/C	108	108	4268	0	0	[0.0, -32.5112, -384.124]	missense_variant	gyrB	Thr375Ile	1124	375	USA
PICSAR77	C	T	6381	SRR13395949	C/C	92	92	3478	0	0	[0.0, -27.6948, -313.156]	missense_variant	gyrB	Thr375Ile	1124	375	USA
PICSAR77	C	T	6381	SRR13395950	C/C	116	116	4364	0	0	[0.0, -34.9195, -392.838]	missense_variant	gyrB	Thr375Ile	1124	375	USA
PICSAR77	C	T	6381	SRR13395951	C/C	98	98	3688	0	0	[0.0, -29.5009, -332.051]	missense_variant	gyrB	Thr375Ile	1124	375	USA
PICSAR77	C	T	6381	SRR13395952	C/C	62	62	2448	0	0	[0.0, -18.6639, -220.494]	missense_variant	gyrB	Thr375Ile	1124	375	USA
PICSAR77	C	T	6381	SRR13395953	C/C	60	60	2360	0	0	[0.0, -18.0618, -212.584]	missense_variant	gyrB	Thr375Ile	1124	375	USA
PICSAR77	C	T	6381	SRR13395954	C/C	86	86	3392	0	0	[0.0, -25.8886, -305.367]	missense_variant	gyrB	Thr375Ile	1124	375	USA
PICSAR77	C	T	6381	SRR13395955	C/C	80	80	3122	0	0	[0.0, -24.0824, -281.101]	missense_variant	gyrB	Thr375Ile	1124	375	USA
PICSAR77	C	T	6381	SRR13395956	C/C	98	98	3876	0	0	[0.0, -29.5009, -348.882]	missense_variant	gyrB	Thr375Ile	1124	375	USA
PICSAR77	C	T	6381	SRR13395957	C/C	84	84	3268	0	0	[0.0, -25.2865, -294.23]	missense_variant	gyrB	Thr375Ile	1124	375	USA
PICSAR77	C	T	6381	SRR13395958	C/C	78	78	3050	0	0	[0.0, -23.4803, -274.626]	missense_variant	gyrB	Thr375Ile	1124	375	USA
PICSAR77	C	T	6381	SRR13395959	C/C	88	88	3450	0	0	[0.0, -26.4906, -310.586]	missense_variant	gyrB	Thr375Ile	1124	375	USA
PICSAR77	C	T	6381	SRR13395960	C/C	102	102	3990	0	0	[0.0, -30.7051, -359.143]	missense_variant	gyrB	Thr375Ile	1124	375	USA
PICSAR77	C	T	6381	SRR13395961	C/C	88	88	3446	0	0	[0.0, -26.4906, -310.234]	missense_variant	gyrB	Thr375Ile	1124	375	USA
PICSAR77	C	T	6381	SRR13395962	C/C	98	98	3634	0	0	[0.0, -29.5009, -327.211]	missense_variant	gyrB	Thr375Ile	1124	375	USA
PICSAR77	C	T	6381	SRR13395963	C/C	108	108	4254	0	0	[0.0, -32.5112, -382.873]	missense_variant	gyrB	Thr375Ile	1124	375	USA
PICSAR77	C	T	6381	SRR13395964	C/C	62	62	2392	0	0	[0.0, -18.6639, -215.477]	missense_variant	gyrB	Thr375Ile	1124	375	USA
PICSAR77	C	T	6381	SRR13395965	C/C	90	90	3554	0	0	[0.0, -27.0927, -319.933]	missense_variant	gyrB	Thr375Ile	1124	375	USA
PICSAR77	C	T	6381	SRR13395966	C/C	68	68	2672	0	0	[0.0, -20.47, -240.638]	missense_variant	gyrB	Thr375Ile	1124	375	USA
PICSAR77	C	T	6381	SRR13395967	C/C	100	100	3960	0	0	[0.0, -30.103, -356.433]	missense_variant	gyrB	Thr375Ile	1124	375	USA
PICSAR77	C	T	6381	SRR13395968	C/C	78	78	3026	0	0	[0.0, -23.4803, -272.466]	missense_variant	gyrB	Thr375Ile	1124	375	USA
PICSAR77	C	T	6381	SRR13395969	C/C	64	64	2490	0	0	[0.0, -19.2659, -224.279]	missense_variant	gyrB	Thr375Ile	1124	375	USA
PICSAR77	C	T	6381	SRR13395970	C/C	66	66	2600	0	0	[0.0, -19.868, -234.164]	missense_variant	gyrB	Thr375Ile	1124	375	USA
PICSAR77	C	T	6381	SRR13395971	C/C	54	54	2120	0	0	[0.0, -16.2556, -191.007]	missense_variant	gyrB	Thr375Ile	1124	375	USA
PICSAR77	C	T	6381	SRR13395972	C/C	92	92	3610	0	0	[0.0, -27.6948, -324.977]	missense_variant	gyrB	Thr375Ile	1124	375	USA
PICSAR77	C	T	6381	SRR13395973	C/C	96	96	3626	0	0	[0.0, -28.8989, -326.468]	missense_variant	gyrB	Thr375Ile	1124	375	USA
PICSAR77	C	T	6381	SRR13395974	C/C	90	90	3544	0	0	[0.0, -27.0927, -319.038]	missense_variant	gyrB	Thr375Ile	1124	375	USA
PICSAR77	C	T	6381	SRR13395975	C/C	94	94	3682	0	0	[0.0, -28.2968, -331.454]	missense_variant	gyrB	Thr375Ile	1124	375	USA
PICSAR77	C	T	6381	SRR13395976	C/C	94	94	3672	0	0	[0.0, -28.2968, -330.559]	missense_variant	gyrB	Thr375Ile	1124	375	USA
PICSAR77	C	T	6381	SRR13395977	C/C	52	52	2038	0	0	[0.0, -15.6536, -183.637]	missense_variant	gyrB	Thr375Ile	1124	375	USA
PICSAR77	C	T	6381	SRR13395978	C/C	42	42	1654	0	0	[0.0, -12.6433, -149.107]	missense_variant	gyrB	Thr375Ile	1124	375	USA
PICSAR77	C	T	6381	SRR13395979	C/C	62	62	2408	0	0	[0.0, -18.6639, -216.904]	missense_variant	gyrB	Thr375Ile	1124	375	USA
PICSAR77	C	T	6381	SRR13395980	C/C	64	64	2520	0	0	[0.0, -19.2659, -226.968]	missense_variant	gyrB	Thr375Ile	1124	375	USA
PICSAR77	C	T	6381	SRR13395981	C/C	90	90	3520	0	0	[0.0, -27.0927, -316.883]	missense_variant	gyrB	Thr375Ile	1124	375	USA
PICSAR77	C	T	6381	SRR13395982	C/C	88	88	3494	0	0	[0.0, -26.4906, -314.53]	missense_variant	gyrB	Thr375Ile	1124	375	USA
PICSAR77	C	T	6381	SRR13395983	C/C	88	88	3438	0	0	[0.0, -26.4906, -309.515]	missense_variant	gyrB	Thr375Ile	1124	375	USA
PICSAR77	C	T	6381	SRR13395984	C/C	118	118	4420	0	0	[0.0, -35.5215, -397.892]	missense_variant	gyrB	Thr375Ile	1124	375	USA
PICSAR77	C	T	6381	SRR13395985	C/C	108	108	4262	0	0	[0.0, -32.5112, -383.591]	missense_variant	gyrB	Thr375Ile	1124	375	USA
PICSAR77	C	T	6381	SRR13395986	C/C	92	92	3630	0	0	[0.0, -27.6948, -326.768]	missense_variant	gyrB	Thr375Ile	1124	375	USA
PICSAR77	C	T	6381	SRR13395987	C/C	90	90	3530	0	0	[0.0, -27.0927, -317.777]	missense_variant	gyrB	Thr375Ile	1124	375	USA
PICSAR77	C	T	6381	SRR13395988	C/C	84	84	3324	0	0	[0.0, -25.2865, -299.25]	missense_variant	gyrB	Thr375Ile	1124	375	USA
PICSAR77	C	T	6381	SRR13395989	C/C	94	94	3716	0	0	[0.0, -28.2968, -334.496]	missense_variant	gyrB	Thr375Ile	1124	375	USA
PICSAR77	C	T	6381	SRR13395990	C/C	86	86	3414	0	0	[0.0, -25.8886, -307.338]	missense_variant	gyrB	Thr375Ile	1124	375	USA
PICSAR77	C	T	6381	SRR13395991	C/C	80	80	3152	0	0	[0.0, -24.0824, -283.79]	missense_variant	gyrB	Thr375Ile	1124	375	USA
PICSAR77	C	T	6381	SRR13395992	C/C	102	102	4024	0	0	[0.0, -30.7051, -362.191]	missense_variant	gyrB	Thr375Ile	1124	375	USA
PICSAR77	C	T	6381	SRR13395993	C/C	100	100	3932	0	0	[0.0, -30.103, -353.916]	missense_variant	gyrB	Thr375Ile	1124	375	USA
PICSAR77	C	T	6381	SRR13395994	C/C	106	106	4132	0	0	[0.0, -31.9092, -371.908]	missense_variant	gyrB	Thr375Ile	1124	375	USA
PICSAR77	C	T	6381	SRR13395995	C/C	106	106	3996	0	0	[0.0, -31.9092, -359.748]	missense_variant	gyrB	Thr375Ile	1124	375	USA
PICSAR77	C	T	6381	SRR13395996	C/C	102	102	4010	0	0	[0.0, -30.7051, -360.927]	missense_variant	gyrB	Thr375Ile	1124	375	USA
PICSAR77	C	T	6381	SRR13395997	C/C	100	100	3936	0	0	[0.0, -30.103, -354.274]	missense_variant	gyrB	Thr375Ile	1124	375	USA
PICSAR77	C	T	6381	SRR13395998	C/C	94	94	3698	0	0	[0.0, -28.2968, -332.883]	missense_variant	gyrB	Thr375Ile	1124	375	USA
PICSAR77	C	T	6381	SRR13395999	C/C	100	100	3930	0	0	[0.0, -30.103, -353.742]	missense_variant	gyrB	Thr375Ile	1124	375	USA
PICSAR77	C	T	6381	SRR13396000	C/C	84	84	3310	0	0	[0.0, -25.2865, -297.997]	missense_variant	gyrB	Thr375Ile	1124	375	USA
PICSAR77	C	T	6381	SRR13396001	C/C	110	110	4330	0	0	[0.0, -33.1133, -389.706]	missense_variant	gyrB	Thr375Ile	1124	375	USA
PICSAR77	C	T	6381	SRR13396002	C/C	116	116	4570	0	0	[0.0, -34.9195, -411.281]	missense_variant	gyrB	Thr375Ile	1124	375	USA
PICSAR77	C	T	6381	SRR13396003	C/C	120	120	4760	0	0	[0.0, -36.1236, -428.353]	missense_variant	gyrB	Thr375Ile	1124	375	USA
PICSAR77	C	T	6381	SRR13396004	C/C	80	80	3182	0	0	[0.0, -24.0824, -286.478]	missense_variant	gyrB	Thr375Ile	1124	375	USA
PICSAR77	C	T	6381	SRR13396005	C/C	82	82	3196	0	0	[0.0, -24.6845, -287.751]	missense_variant	gyrB	Thr375Ile	1124	375	USA
PICSAR77	C	T	6381	SRR13396006	C/C	120	120	4502	0	0	[0.0, -36.1236, -405.266]	missense_variant	gyrB	Thr375Ile	1124	375	USA
PICSAR77	C	T	6381	SRR13396007	C/C	104	104	4110	0	0	[0.0, -31.3071, -369.921]	missense_variant	gyrB	Thr375Ile	1124	375	USA
PICSAR77	C	T	6381	SRR13396008	C/C	90	90	3544	0	0	[0.0, -27.0927, -319.035]	missense_variant	gyrB	Thr375Ile	1124	375	USA
PICSAR77	C	T	6381	SRR13396009	C/C	90	90	3556	0	0	[0.0, -27.0927, -320.111]	missense_variant	gyrB	Thr375Ile	1124	375	USA
PICSAR77	C	T	6381	SRR13396011	C/C	28	28	1100	0	0	[0.0, -8.42884, -99.2952]	missense_variant	gyrB	Thr375Ile	1124	375	USA
PICSAR77	C	T	6381	SRR13396012	C/C	16	16	604	0	0	[0.0, -4.81648, -54.6948]	missense_variant	gyrB	Thr375Ile	1124	375	USA
PICSAR77	C	T	6381	SRR13396013	C/C	126	126	4994	0	0	[0.0, -37.9298, -449.397]	missense_variant	gyrB	Thr375Ile	1124	375	USA
PICSAR77	C	T	6381	SRR13396014	C/C	100	100	3910	0	0	[0.0, -30.103, -351.955]	missense_variant	gyrB	Thr375Ile	1124	375	USA
PICSAR77	C	T	6381	SRR13396015	C/C	112	112	4370	0	0	[0.0, -33.7154, -393.307]	missense_variant	gyrB	Thr375Ile	1124	375	USA
PICSAR77	C	T	6381	SRR13396016	C/C	64	64	2382	0	0	[0.0, -19.2659, -214.604]	missense_variant	gyrB	Thr375Ile	1124	375	USA
PICSAR77	C	T	6381	SRR13396017	C/C	112	112	4414	0	0	[0.0, -33.7154, -397.258]	missense_variant	gyrB	Thr375Ile	1124	375	USA
PICSAR77	C	T	6381	SRR13396018	C/C	110	110	4356	0	0	[0.0, -33.1133, -392.036]	missense_variant	gyrB	Thr375Ile	1124	375	USA
PICSAR77	C	T	6381	SRR13396019	C/C	62	62	2316	0	0	[0.0, -18.6639, -208.667]	missense_variant	gyrB	Thr375Ile	1124	375	USA
PICSAR77	C	T	6381	SRR13396020	C/C	84	84	3132	0	0	[0.0, -25.2865, -282.056]	missense_variant	gyrB	Thr375Ile	1124	375	USA
PICSAR77	C	T	6381	SRR13396021	C/C	118	118	4414	0	0	[0.0, -35.5215, -397.347]	missense_variant	gyrB	Thr375Ile	1124	375	USA
PICSAR77	C	T	6381	SRR13396022	C/C	52	52	1946	0	0	[0.0, -15.6536, -175.387]	missense_variant	gyrB	Thr375Ile	1124	375	USA
PICSAR77	C	T	6381	SRR13396023	C/C	70	70	2608	0	0	[0.0, -21.0721, -234.927]	missense_variant	gyrB	Thr375Ile	1124	375	USA
PICSAR77	C	T	6381	SRR13396024	C/C	42	42	1624	0	0	[0.0, -12.6433, -146.416]	missense_variant	gyrB	Thr375Ile	1124	375	USA
PICSAR77	C	T	6381	SRR13396025	C/C	74	74	2932	0	0	[0.0, -22.2762, -264.005]	missense_variant	gyrB	Thr375Ile	1124	375	USA
PICSAR77	C	T	6381	SRR13396026	C/C	50	50	1964	0	0	[0.0, -15.0515, -176.979]	missense_variant	gyrB	Thr375Ile	1124	375	USA
PICSAR77	C	T	6381	SRR13396027	C/C	78	78	3072	0	0	[0.0, -23.4803, -276.599]	missense_variant	gyrB	Thr375Ile	1124	375	USA
PICSAR77	C	T	6381	SRR13396028	C/C	88	88	3428	0	0	[0.0, -26.4906, -308.612]	missense_variant	gyrB	Thr375Ile	1124	375	USA
PICSAR77	C	T	6381	SRR13396029	C/C	44	44	1702	0	0	[0.0, -13.2453, -153.417]	missense_variant	gyrB	Thr375Ile	1124	375	USA
PICSAR77	C	T	6381	SRR13396030	C/C	44	44	1742	0	0	[0.0, -13.2453, -157.016]	missense_variant	gyrB	Thr375Ile	1124	375	USA
PICSAR77	C	T	6381	SRR13396031	C/C	96	96	3772	0	0	[0.0, -28.8989, -339.538]	missense_variant	gyrB	Thr375Ile	1124	375	USA
PICSAR77	C	T	6381	SRR13396032	C/C	116	116	4560	0	0	[0.0, -34.9195, -410.386]	missense_variant	gyrB	Thr375Ile	1124	375	USA
PICSAR77	C	T	6381	SRR13396033	C/C	92	92	3424	0	0	[0.0, -27.6948, -308.304]	missense_variant	gyrB	Thr375Ile	1124	375	USA
PICSAR77	C	T	6381	SRR14335471	C/C	86	86	3402	0	0	[0.0, -25.8886, -306.265]	missense_variant	gyrB	Thr375Ile	1124	375	USA
PICSAR77	C	T	6381	SRR14335472	C/C	68	68	2642	0	0	[0.0, -20.47, -237.943]	missense_variant	gyrB	Thr375Ile	1124	375	USA
PICSAR77	C	T	6381	SRR14335473	C/C	126	126	4946	0	0	[0.0, -37.9298, -445.091]	missense_variant	gyrB	Thr375Ile	1124	375	USA
PICSAR77	C	T	6381	SRR14335474	C/C	140	140	5486	0	0	[0.0, -42.1442, -493.642]	missense_variant	gyrB	Thr375Ile	1124	375	USA
PICSAR77	C	T	6381	SRR14335475	C/C	152	152	5972	0	0	[0.0, -45.7566, -537.342]	missense_variant	gyrB	Thr375Ile	1124	375	USA
PICSAR77	C	T	6381	SRR14335476	C/C	124	124	4888	0	0	[0.0, -37.3277, -439.871]	missense_variant	gyrB	Thr375Ile	1124	375	USA
PICSAR77	C	T	6381	SRR14335477	C/C	156	156	6106	0	0	[0.0, -46.9607, -549.405]	missense_variant	gyrB	Thr375Ile	1124	375	USA
PICSAR77	C	T	6381	SRR14335478	C/C	140	140	5482	0	0	[0.0, -42.1442, -493.283]	missense_variant	gyrB	Thr375Ile	1124	375	USA
PICSAR77	C	T	6381	SRR14335479	C/C	80	80	3122	0	0	[0.0, -24.0824, -281.096]	missense_variant	gyrB	Thr375Ile	1124	375	USA
PICSAR77	C	T	6381	SRR14335480	C/C	102	102	4006	0	0	[0.0, -30.7051, -360.573]	missense_variant	gyrB	Thr375Ile	1124	375	USA
PICSAR77	C	T	6381	SRR14335481	C/C	118	118	4646	0	0	[0.0, -35.5215, -418.121]	missense_variant	gyrB	Thr375Ile	1124	375	USA
PICSAR77	C	T	6381	SRR14335482	C/C	82	82	3226	0	0	[0.0, -24.6845, -290.447]	missense_variant	gyrB	Thr375Ile	1124	375	USA
PICSAR77	C	T	6381	SRR14335483	C/C	96	96	3772	0	0	[0.0, -28.8989, -339.54]	missense_variant	gyrB	Thr375Ile	1124	375	USA
PICSAR77	C	T	6381	SRR14335484	C/C	86	86	3368	0	0	[0.0, -25.8886, -303.221]	missense_variant	gyrB	Thr375Ile	1124	375	USA
PICSAR77	C	T	6381	SRR14335485	C/C	82	82	3226	0	0	[0.0, -24.6845, -290.439]	missense_variant	gyrB	Thr375Ile	1124	375	USA
PICSAR77	C	T	6381	SRR14335486	C/C	60	60	2372	0	0	[0.0, -18.0618, -213.659]	missense_variant	gyrB	Thr375Ile	1124	375	USA
PICSAR77	C	T	6381	SRR14335487	C/C	72	72	2856	0	0	[0.0, -21.6742, -257.173]	missense_variant	gyrB	Thr375Ile	1124	375	USA
PICSAR77	C	T	6381	SRR14335488	C/C	98	98	3864	0	0	[0.0, -29.5009, -347.8]	missense_variant	gyrB	Thr375Ile	1124	375	USA
PICSAR77	C	T	6381	SRR14335489	C/C	92	92	3610	0	0	[0.0, -27.6948, -324.968]	missense_variant	gyrB	Thr375Ile	1124	375	USA
PICSAR77	C	T	6381	SRR14335490	C/C	114	114	4492	0	0	[0.0, -34.3174, -404.265]	missense_variant	gyrB	Thr375Ile	1124	375	USA
PICSAR77	C	T	6381	SRR14335491	C/C	118	118	4626	0	0	[0.0, -35.5215, -416.323]	missense_variant	gyrB	Thr375Ile	1124	375	USA
PICSAR77	C	T	6381	SRR14335492	C/C	96	96	3718	0	0	[0.0, -28.8989, -334.698]	missense_variant	gyrB	Thr375Ile	1124	375	USA
PICSAR77	C	T	6381	SRR14335493	C/C	76	76	2982	0	0	[0.0, -22.8783, -268.511]	missense_variant	gyrB	Thr375Ile	1124	375	USA
PICSAR77	C	T	6381	SRR14335494	C/C	114	114	4484	0	0	[0.0, -34.3174, -403.552]	missense_variant	gyrB	Thr375Ile	1124	375	USA
PICSAR77	C	T	6381	SRR14335495	C/C	106	106	4158	0	0	[0.0, -31.9092, -374.243]	missense_variant	gyrB	Thr375Ile	1124	375	USA
PICSAR77	C	T	6381	SRR14335496	C/C	100	100	3942	0	0	[0.0, -30.103, -354.82]	missense_variant	gyrB	Thr375Ile	1124	375	USA
PICSAR77	C	T	6381	SRR14335497	C/C	90	90	3534	0	0	[0.0, -27.0927, -318.143]	missense_variant	gyrB	Thr375Ile	1124	375	USA
PICSAR77	C	T	6381	SRR14335498	C/C	52	52	2000	0	0	[0.0, -15.6536, -180.221]	missense_variant	gyrB	Thr375Ile	1124	375	USA
PICSAR77	C	T	6381	SRR14335499	C/C	68	68	2570	0	0	[0.0, -20.47, -231.502]	missense_variant	gyrB	Thr375Ile	1124	375	USA
PICSAR77	C	T	6381	SRR14335500	C/C	52	52	1962	0	0	[0.0, -15.6536, -176.819]	missense_variant	gyrB	Thr375Ile	1124	375	USA
PICSAR77	C	T	6381	SRR14335501	C/C	74	74	2804	0	0	[0.0, -22.2762, -252.543]	missense_variant	gyrB	Thr375Ile	1124	375	USA
PICSAR77	C	T	6381	SRR14335502	C/C	102	102	4010	0	0	[0.0, -30.7051, -360.931]	missense_variant	gyrB	Thr375Ile	1124	375	USA
PICSAR77	C	T	6381	SRR14335503	C/C	80	80	3000	0	0	[0.0, -24.0824, -270.181]	missense_variant	gyrB	Thr375Ile	1124	375	USA
PICSAR77	C	T	6381	SRR14335504	C/C	116	116	4584	0	0	[0.0, -34.9195, -412.534]	missense_variant	gyrB	Thr375Ile	1124	375	USA
PICSAR77	C	T	6381	SRR14335505	C/C	110	110	4346	0	0	[0.0, -33.1133, -391.141]	missense_variant	gyrB	Thr375Ile	1124	375	USA
PICSAR77	C	T	6381	SRR14335506	C/C	126	126	4978	0	0	[0.0, -37.9298, -447.961]	missense_variant	gyrB	Thr375Ile	1124	375	USA
PICSAR77	C	T	6381	SRR14335507	C/C	64	64	2386	0	0	[0.0, -19.2659, -214.952]	missense_variant	gyrB	Thr375Ile	1124	375	USA
PICSAR77	C	T	6381	SRR14335508	C/C	86	86	3248	0	0	[0.0, -25.8886, -292.463]	missense_variant	gyrB	Thr375Ile	1124	375	USA
PICSAR77	C	T	6381	SRR14335509	C/C	58	58	2214	0	0	[0.0, -17.4597, -199.479]	missense_variant	gyrB	Thr375Ile	1124	375	USA
PICSAR77	C	T	6381	SRR14335510	C/C	122	122	4580	0	0	[0.0, -36.7257, -412.277]	missense_variant	gyrB	Thr375Ile	1124	375	USA
PICSAR77	C	T	6381	SRR14335511	C/C	74	74	2808	0	0	[0.0, -22.2762, -252.907]	missense_variant	gyrB	Thr375Ile	1124	375	USA
PICSAR77	C	T	6381	SRR14335512	C/C	82	82	3086	0	0	[0.0, -24.6845, -277.904]	missense_variant	gyrB	Thr375Ile	1124	375	USA
PICSAR77	C	T	6381	SRR14335513	C/C	94	94	3710	0	0	[0.0, -28.2968, -333.96]	missense_variant	gyrB	Thr375Ile	1124	375	USA
PICSAR77	C	T	6381	SRR14335514	C/C	84	84	3156	0	0	[0.0, -25.2865, -284.212]	missense_variant	gyrB	Thr375Ile	1124	375	USA
PICSAR77	C	T	6381	SRR14335515	C/C	52	52	1970	0	0	[0.0, -15.6536, -177.544]	missense_variant	gyrB	Thr375Ile	1124	375	USA
PICSAR77	C	T	6381	SRR14335516	C/C	74	74	2818	0	0	[0.0, -22.2762, -253.799]	missense_variant	gyrB	Thr375Ile	1124	375	USA
PICSAR77	C	T	6381	SRR14335517	C/C	58	58	2178	0	0	[0.0, -17.4597, -196.247]	missense_variant	gyrB	Thr375Ile	1124	375	USA
PICSAR77	C	T	6381	SRR14335518	C/C	84	84	3158	0	0	[0.0, -25.2865, -284.385]	missense_variant	gyrB	Thr375Ile	1124	375	USA
PICSAR77	C	T	6381	SRR14335519	C/C	104	104	4076	0	0	[0.0, -31.3071, -366.872]	missense_variant	gyrB	Thr375Ile	1124	375	USA
PICSAR77	C	T	6381	SRR14335520	C/C	110	110	4308	0	0	[0.0, -33.1133, -387.728]	missense_variant	gyrB	Thr375Ile	1124	375	USA
PICSAR77	C	T	6381	SRR14335521	C/C	98	98	3868	0	0	[0.0, -29.5009, -348.163]	missense_variant	gyrB	Thr375Ile	1124	375	USA
PICSAR77	C	T	6381	SRR14335522	C/C	122	122	4788	0	0	[0.0, -36.7257, -430.892]	missense_variant	gyrB	Thr375Ile	1124	375	USA
PICSAR77	C	T	6381	SRR14335523	C/C	72	72	2810	0	0	[0.0, -21.6742, -253.044]	missense_variant	gyrB	Thr375Ile	1124	375	USA
PICSAR77	C	T	6381	SRR14335524	C/C	106	106	4146	0	0	[0.0, -31.9092, -373.163]	missense_variant	gyrB	Thr375Ile	1124	375	USA
PICSAR77	C	T	6381	SRR14335525	C/C	88	88	3454	0	0	[0.0, -26.4906, -310.95]	missense_variant	gyrB	Thr375Ile	1124	375	USA
PICSAR77	C	T	6381	SRR14335526	C/C	62	62	2420	0	0	[0.0, -18.6639, -217.981]	missense_variant	gyrB	Thr375Ile	1124	375	USA
PICSAR77	C	T	6381	SRR14335527	C/C	84	84	3280	0	0	[0.0, -25.2865, -295.309]	missense_variant	gyrB	Thr375Ile	1124	375	USA
PICSAR77	C	T	6381	SRR14335528	C/C	114	114	4440	0	0	[0.0, -34.3174, -399.609]	missense_variant	gyrB	Thr375Ile	1124	375	USA
PICSAR77	C	T	6381	SRR14335529	C/C	92	92	3638	0	0	[0.0, -27.6948, -327.483]	missense_variant	gyrB	Thr375Ile	1124	375	USA
PICSAR77	C	T	6381	SRR14335530	C/C	78	78	3086	0	0	[0.0, -23.4803, -277.853]	missense_variant	gyrB	Thr375Ile	1124	375	USA
PICSAR77	C	T	6381	SRR14335531	C/C	56	56	2182	0	0	[0.0, -16.8577, -196.583]	missense_variant	gyrB	Thr375Ile	1124	375	USA
PICSAR77	C	T	6381	SRR14335532	C/C	92	92	3630	0	0	[0.0, -27.6948, -326.769]	missense_variant	gyrB	Thr375Ile	1124	375	USA
PICSAR77	C	T	6381	SRR14335533	C/C	98	98	3840	0	0	[0.0, -29.5009, -345.652]	missense_variant	gyrB	Thr375Ile	1124	375	USA
PICSAR77	C	T	6381	SRR14335534	C/C	92	92	3628	0	0	[0.0, -27.6948, -326.586]	missense_variant	gyrB	Thr375Ile	1124	375	USA
PICSAR77	C	T	6381	SRR14335535	C/C	98	98	3862	0	0	[0.0, -29.5009, -347.629]	missense_variant	gyrB	Thr375Ile	1124	375	USA
PICSAR77	C	T	6381	SRR14335536	C/C	100	100	3956	0	0	[0.0, -30.103, -356.073]	missense_variant	gyrB	Thr375Ile	1124	375	USA
PICSAR77	C	T	6381	SRR14335537	C/C	110	110	4340	0	0	[0.0, -33.1133, -390.603]	missense_variant	gyrB	Thr375Ile	1124	375	USA
PICSAR77	C	T	6381	SRR14335538	C/C	92	92	3622	0	0	[0.0, -27.6948, -326.048]	missense_variant	gyrB	Thr375Ile	1124	375	USA
PICSAR77	C	T	6381	SRR14335539	C/C	108	108	4272	0	0	[0.0, -32.5112, -384.484]	missense_variant	gyrB	Thr375Ile	1124	375	USA
PICSAR77	C	T	6381	SRR14335540	C/C	94	94	3720	0	0	[0.0, -28.2968, -334.854]	missense_variant	gyrB	Thr375Ile	1124	375	USA
PICSAR77	C	T	6381	SRR14335541	C/C	96	96	3810	0	0	[0.0, -28.8989, -342.943]	missense_variant	gyrB	Thr375Ile	1124	375	USA
PICSAR77	C	T	6381	SRR14335542	C/C	80	80	3160	0	0	[0.0, -24.0824, -284.508]	missense_variant	gyrB	Thr375Ile	1124	375	USA
PICSAR77	C	T	6381	SRR14335543	C/C	102	102	4036	0	0	[0.0, -30.7051, -363.264]	missense_variant	gyrB	Thr375Ile	1124	375	USA
PICSAR77	C	T	6381	SRR14335544	C/C	74	74	2882	0	0	[0.0, -22.2762, -259.517]	missense_variant	gyrB	Thr375Ile	1124	375	USA
PICSAR77	C	T	6381	SRR14335545	C/C	96	96	3778	0	0	[0.0, -28.8989, -340.075]	missense_variant	gyrB	Thr375Ile	1124	375	USA
PICSAR77	C	T	6381	SRR14335546	C/C	146	146	5724	0	0	[0.0, -43.9504, -515.051]	missense_variant	gyrB	Thr375Ile	1124	375	USA
PICSAR77	C	T	6381	SRR14335547	C/C	82	82	3227	0	0	[0.0, -24.6845, -290.536]	missense_variant	gyrB	Thr375Ile	1124	375	USA
PICSAR77	C	T	6381	SRR1793661	C/C	70	70	2548	0	0	[0.0, -21.0721, -229.549]	missense_variant	gyrB	Thr375Ile	1124	375	Canada
PICSAR77	C	T	6381	SRR1793662	C/C	68	68	2544	0	0	[0.0, -20.47, -229.178]	missense_variant	gyrB	Thr375Ile	1124	375	Canada
PICSAR77	C	T	6381	SRR1793663	C/C	92	92	3364	0	0	[0.0, -27.6948, -302.939]	missense_variant	gyrB	Thr375Ile	1124	375	Canada
PICSAR77	C	T	6381	SRR1793664	C/C	46	46	1706	0	0	[0.0, -13.8474, -153.808]	missense_variant	gyrB	Thr375Ile	1124	375	Canada
PICSAR77	C	T	6381	SRR1793665	C/C	80	80	2984	0	0	[0.0, -24.0824, -268.755]	missense_variant	gyrB	Thr375Ile	1124	375	Canada
PICSAR77	C	T	6381	SRR1793666	C/C	48	48	1726	0	0	[0.0, -14.4494, -155.612]	missense_variant	gyrB	Thr375Ile	1124	375	Canada
PICSAR77	C	T	6381	SRR1793667	C/C	72	72	2672	0	0	[0.0, -21.6742, -240.699]	missense_variant	gyrB	Thr375Ile	1124	375	Canada
PICSAR77	C	T	6381	SRR1793668	C/C	72	72	2676	0	0	[0.0, -21.6742, -241.057]	missense_variant	gyrB	Thr375Ile	1124	375	Canada
PICSAR77	C	T	6381	SRR1793669	C/C	62	62	2314	0	0	[0.0, -18.6639, -208.495]	missense_variant	gyrB	Thr375Ile	1124	375	Canada
PICSAR77	C	T	6381	SRR1793672	C/C	60	60	2232	0	0	[0.0, -18.0618, -201.12]	missense_variant	gyrB	Thr375Ile	1124	375	Canada
PICSAR77	C	T	6381	SRR1793673	C/C	58	58	2150	0	0	[0.0, -17.4597, -193.746]	missense_variant	gyrB	Thr375Ile	1124	375	Canada
PICSAR77	C	T	6381	SRR1793674	C/C	64	64	2350	0	0	[0.0, -19.2659, -211.735]	missense_variant	gyrB	Thr375Ile	1124	375	Canada
PICSAR77	C	T	6381	SRR1793675	C/C	46	46	1710	0	0	[0.0, -13.8474, -154.174]	missense_variant	gyrB	Thr375Ile	1124	375	Canada
PICSAR77	C	T	6381	SRR1793676	C/C	104	104	3888	0	0	[0.0, -31.3071, -350.059]	missense_variant	gyrB	Thr375Ile	1124	375	Canada
PICSAR77	C	T	6381	SRR1793677	C/C	84	84	3136	0	0	[0.0, -25.2865, -282.426]	missense_variant	gyrB	Thr375Ile	1124	375	Canada
PICSAR77	C	T	6381	SRR1793678	C/C	36	36	1346	0	0	[0.0, -10.8371, -121.433]	missense_variant	gyrB	Thr375Ile	1124	375	Canada
PICSAR77	C	T	6381	SRR1793679	C/C	72	72	2570	0	0	[0.0, -21.6742, -231.526]	missense_variant	gyrB	Thr375Ile	1124	375	Canada
PICSAR77	C	T	6381	SRR1793680	C/C	68	68	2494	0	0	[0.0, -20.47, -224.687]	missense_variant	gyrB	Thr375Ile	1124	375	Canada
PICSAR77	C	T	6381	SRR1793681	C/C	46	46	1694	0	0	[0.0, -13.8474, -152.732]	missense_variant	gyrB	Thr375Ile	1124	375	Canada
PICSAR77	C	T	6381	SRR1793683	C/C	92	92	3414	0	0	[0.0, -27.6948, -307.435]	missense_variant	gyrB	Thr375Ile	1124	375	Canada
PICSAR77	C	T	6381	SRR1793684	C/C	84	84	3094	0	0	[0.0, -25.2865, -278.656]	missense_variant	gyrB	Thr375Ile	1124	375	Canada
PICSAR77	C	T	6381	SRR1793686	C/C	98	98	3664	0	0	[0.0, -29.5009, -329.916]	missense_variant	gyrB	Thr375Ile	1124	375	Canada
PICSAR77	C	T	6381	SRR1793687	C/C	76	76	2770	0	0	[0.0, -22.8783, -249.511]	missense_variant	gyrB	Thr375Ile	1124	375	Canada
PICSAR77	C	T	6381	SRR1793688	C/C	100	100	3750	0	0	[0.0, -30.103, -337.647]	missense_variant	gyrB	Thr375Ile	1124	375	Canada
PICSAR77	C	T	6381	SRR1793689	C/C	114	114	4244	0	0	[0.0, -34.3174, -382.082]	missense_variant	gyrB	Thr375Ile	1124	375	Canada
PICSAR77	C	T	6381	SRR1793690	C/C	94	94	3498	0	0	[0.0, -28.2968, -314.989]	missense_variant	gyrB	Thr375Ile	1124	375	Canada
PICSAR77	C	T	6381	SRR1793691	C/C	70	70	2606	0	0	[0.0, -21.0721, -234.761]	missense_variant	gyrB	Thr375Ile	1124	375	Canada
PICSAR77	C	T	6381	SRR1793693	C/C	28	28	992	0	0	[0.0, -8.42884, -89.591]	missense_variant	gyrB	Thr375Ile	1124	375	Canada
PICSAR77	C	T	6381	SRR1793696	C/C	64	64	2364	0	0	[0.0, -19.2659, -212.995]	missense_variant	gyrB	Thr375Ile	1124	375	Canada
PICSAR77	C	T	6381	SRR1793697	C/C	46	46	1672	0	0	[0.0, -13.8474, -150.751]	missense_variant	gyrB	Thr375Ile	1124	375	Canada
PICSAR77	C	T	6381	SRR1793698	C/C	92	92	3426	0	0	[0.0, -27.6948, -308.509]	missense_variant	gyrB	Thr375Ile	1124	375	Canada
PICSAR77	C	T	6381	SRR1793699	C/C	38	38	1402	0	0	[0.0, -11.4391, -126.471]	missense_variant	gyrB	Thr375Ile	1124	375	Canada
PICSAR77	C	T	6381	SRR1793700	C/C	62	62	2230	0	0	[0.0, -18.6639, -200.937]	missense_variant	gyrB	Thr375Ile	1124	375	Canada
PICSAR77	C	T	6381	SRR1793701	C/C	70	70	2556	0	0	[0.0, -21.0721, -230.264]	missense_variant	gyrB	Thr375Ile	1124	375	Canada
PICSAR77	C	T	6381	SRR1793702	C/C	52	52	1936	0	0	[0.0, -15.6536, -174.498]	missense_variant	gyrB	Thr375Ile	1124	375	Canada
PICSAR77	C	T	6381	SRR1793703	C/C	76	76	2834	0	0	[0.0, -22.8783, -255.265]	missense_variant	gyrB	Thr375Ile	1124	375	Canada
PICSAR77	C	T	6381	SRR1793704	C/C	50	50	1834	0	0	[0.0, -15.0515, -165.328]	missense_variant	gyrB	Thr375Ile	1124	375	Canada
PICSAR77	C	T	6381	SRR1793705	C/C	72	72	2686	0	0	[0.0, -21.6742, -241.955]	missense_variant	gyrB	Thr375Ile	1124	375	Canada
PICSAR77	C	T	6381	SRR1793706	C/C	90	90	3362	0	0	[0.0, -27.0927, -302.75]	missense_variant	gyrB	Thr375Ile	1124	375	Canada
PICSAR77	C	T	6381	SRR1793707	C/C	94	94	3472	0	0	[0.0, -28.2968, -312.652]	missense_variant	gyrB	Thr375Ile	1124	375	Canada
PICSAR77	C	T	6381	SRR1793708	C/C	44	44	1604	0	0	[0.0, -13.2453, -144.639]	missense_variant	gyrB	Thr375Ile	1124	375	Canada
PICSAR77	C	T	6381	SRR1793709	C/C	80	80	2998	0	0	[0.0, -24.0824, -270.012]	missense_variant	gyrB	Thr375Ile	1124	375	Canada
PICSAR77	C	T	6381	SRR1793710	C/C	10	10	358	0	0	[0.0, -3.0103, -32.5615]	missense_variant	gyrB	Thr375Ile	1124	375	Canada
PICSAR77	C	T	6381	SRR1793711	C/C	44	44	1582	0	0	[0.0, -13.2453, -142.65]	missense_variant	gyrB	Thr375Ile	1124	375	Canada
PICSAR77	C	T	6381	SRR1793712	C/C	68	68	2508	0	0	[0.0, -20.47, -225.94]	missense_variant	gyrB	Thr375Ile	1124	375	Canada
PICSAR77	C	T	6381	SRR1793713	C/C	66	66	2444	0	0	[0.0, -19.868, -220.185]	missense_variant	gyrB	Thr375Ile	1124	375	Canada
PICSAR77	C	T	6381	SRR1793714	C/C	74	74	2756	0	0	[0.0, -22.2762, -248.25]	missense_variant	gyrB	Thr375Ile	1124	375	Canada
PICSAR77	C	T	6381	SRR1793715	C/C	116	116	4246	0	0	[0.0, -34.9195, -382.274]	missense_variant	gyrB	Thr375Ile	1124	375	Canada
PICSAR77	C	T	6381	SRR1793716	C/C	86	86	3202	0	0	[0.0, -25.8886, -288.363]	missense_variant	gyrB	Thr375Ile	1124	375	Canada
PICSAR77	C	T	6381	SRR1793717	C/C	28	28	1058	0	0	[0.0, -8.42884, -95.5308]	missense_variant	gyrB	Thr375Ile	1124	375	Canada
PICSAR77	C	T	6381	SRR1793718	C/C	68	68	2544	0	0	[0.0, -20.47, -229.18]	missense_variant	gyrB	Thr375Ile	1124	375	Canada
PICSAR77	C	T	6381	SRR1793719	C/C	78	78	2906	0	0	[0.0, -23.4803, -261.742]	missense_variant	gyrB	Thr375Ile	1124	375	Canada
PICSAR77	C	T	6381	SRR1793720	C/C	68	68	2532	0	0	[0.0, -20.47, -228.101]	missense_variant	gyrB	Thr375Ile	1124	375	Canada
PICSAR77	C	T	6381	SRR1793721	C/C	32	32	1188	0	0	[0.0, -9.63296, -107.222]	missense_variant	gyrB	Thr375Ile	1124	375	Canada
PICSAR77	C	T	6381	SRR1793722	C/C	42	42	1554	0	0	[0.0, -12.6433, -140.142]	missense_variant	gyrB	Thr375Ile	1124	375	Canada
PICSAR77	C	T	6381	SRR1793723	C/C	58	58	2184	0	0	[0.0, -17.4597, -196.798]	missense_variant	gyrB	Thr375Ile	1124	375	Canada
PICSAR77	C	T	6381	SRR1793724	C/C	40	40	1484	0	0	[0.0, -12.0412, -133.843]	missense_variant	gyrB	Thr375Ile	1124	375	Canada
PICSAR77	C	T	6381	SRR1793725	C/C	66	66	2454	0	0	[0.0, -19.868, -221.091]	missense_variant	gyrB	Thr375Ile	1124	375	Canada
PICSAR77	C	T	6381	SRR1793726	C/C	48	48	1794	0	0	[0.0, -14.4494, -161.726]	missense_variant	gyrB	Thr375Ile	1124	375	Canada
PICSAR77	C	T	6381	SRR1793727	C/C	56	56	2054	0	0	[0.0, -16.8577, -185.111]	missense_variant	gyrB	Thr375Ile	1124	375	Canada
PICSAR77	C	T	6381	SRR1793728	C/C	36	36	1356	0	0	[0.0, -10.8371, -122.332]	missense_variant	gyrB	Thr375Ile	1124	375	Canada
PICSAR77	C	T	6381	SRR1793729	C/C	50	50	1858	0	0	[0.0, -15.0515, -167.483]	missense_variant	gyrB	Thr375Ile	1124	375	Canada
PICSAR77	C	T	6381	SRR1793730	C/C	56	56	2046	0	0	[0.0, -16.8577, -184.39]	missense_variant	gyrB	Thr375Ile	1124	375	Canada
PICSAR77	C	T	6381	SRR1793731	C/C	78	78	2920	0	0	[0.0, -23.4803, -262.995]	missense_variant	gyrB	Thr375Ile	1124	375	Canada
PICSAR77	C	T	6381	SRR1793733	C/C	38	38	1320	0	0	[0.0, -11.4391, -119.09]	missense_variant	gyrB	Thr375Ile	1124	375	Canada
PICSAR77	C	T	6381	SRR1793734	C/C	20	20	736	0	0	[0.0, -6.0206, -66.5677]	missense_variant	gyrB	Thr375Ile	1124	375	Canada
PICSAR77	C	T	6381	SRR1793737	C/C	20	20	706	0	0	[0.0, -6.0206, -63.8587]	missense_variant	gyrB	Thr375Ile	1124	375	Canada
PICSAR77	C	T	6381	SRR1793738	C/C	74	74	2750	0	0	[0.0, -22.2762, -247.713]	missense_variant	gyrB	Thr375Ile	1124	375	Canada
PICSAR77	C	T	6381	SRR1793740	C/C	58	58	2148	0	0	[0.0, -17.4597, -193.566]	missense_variant	gyrB	Thr375Ile	1124	375	Canada
PICSAR77	C	T	6381	SRR1793741	C/C	26	26	976	0	0	[0.0, -7.82678, -88.1548]	missense_variant	gyrB	Thr375Ile	1124	375	Canada
PICSAR77	C	T	6381	SRR1793742	C/C	24	24	872	0	0	[0.0, -7.22472, -78.7947]	missense_variant	gyrB	Thr375Ile	1124	375	Canada
PICSAR77	C	T	6381	SRR1793743	C/C	30	30	1100	0	0	[0.0, -9.0309, -99.307]	missense_variant	gyrB	Thr375Ile	1124	375	Canada
PICSAR77	C	T	6381	SRR1793744	C/C	38	38	1430	0	0	[0.0, -11.4391, -128.986]	missense_variant	gyrB	Thr375Ile	1124	375	Canada
PICSAR77	C	T	6381	SRR1793745	C/C	20	20	728	0	0	[0.0, -6.0206, -65.8397]	missense_variant	gyrB	Thr375Ile	1124	375	Canada
PICSAR77	C	T	6381	SRR1793746	C/C	12	12	448	0	0	[0.0, -3.61236, -40.667]	missense_variant	gyrB	Thr375Ile	1124	375	Canada
PICSAR77	C	T	6381	SRR1793747	C/C	28	28	1058	0	0	[0.0, -8.42884, -95.5313]	missense_variant	gyrB	Thr375Ile	1124	375	Canada
PICSAR77	C	T	6381	SRR1793749	C/C	22	22	788	0	0	[0.0, -6.62266, -71.2383]	missense_variant	gyrB	Thr375Ile	1124	375	Canada
PICSAR77	C	T	6381	SRR1793750	C/C	36	36	1276	0	0	[0.0, -10.8371, -115.133]	missense_variant	gyrB	Thr375Ile	1124	375	Canada
PICSAR77	C	T	6381	SRR1793752	C/C	50	50	1838	0	0	[0.0, -15.0515, -165.684]	missense_variant	gyrB	Thr375Ile	1124	375	Canada
PICSAR77	C	T	6381	SRR1793753	C/C	38	38	1380	0	0	[0.0, -11.4391, -124.491]	missense_variant	gyrB	Thr375Ile	1124	375	Canada
PICSAR77	C	T	6381	SRR1793754	C/C	88	88	3288	0	0	[0.0, -26.4906, -296.094]	missense_variant	gyrB	Thr375Ile	1124	375	Canada
PICSAR77	C	T	6381	SRR1793755	C/C	18	18	672	0	0	[0.0, -5.41854, -60.8123]	missense_variant	gyrB	Thr375Ile	1124	375	Canada
PICSAR77	C	T	6381	SRR1793757	C/C	36	36	1342	0	0	[0.0, -10.8371, -121.073]	missense_variant	gyrB	Thr375Ile	1124	375	Canada
PICSAR77	C	T	6381	SRR1793758	C/C	66	66	2472	0	0	[0.0, -19.868, -222.704]	missense_variant	gyrB	Thr375Ile	1124	375	Canada
PICSAR77	C	T	6381	SRR1793759	C/C	58	58	2138	0	0	[0.0, -17.4597, -192.663]	missense_variant	gyrB	Thr375Ile	1124	375	Canada
PICSAR77	C	T	6381	SRR1793760	C/C	92	92	3378	0	0	[0.0, -27.6948, -304.194]	missense_variant	gyrB	Thr375Ile	1124	375	Canada
PICSAR77	C	T	6381	SRR1793762	C/C	46	46	1724	0	0	[0.0, -13.8474, -155.431]	missense_variant	gyrB	Thr375Ile	1124	375	Canada
PICSAR77	C	T	6381	SRR1793765	C/C	22	22	828	0	0	[0.0, -6.62266, -74.8426]	missense_variant	gyrB	Thr375Ile	1124	375	Canada
PICSAR77	C	T	6381	SRR1793766	C/C	108	108	4024	0	0	[0.0, -32.5112, -362.297]	missense_variant	gyrB	Thr375Ile	1124	375	Canada
PICSAR77	C	T	6381	SRR1793767	C/C	68	68	2562	0	0	[0.0, -20.47, -230.793]	missense_variant	gyrB	Thr375Ile	1124	375	Canada
PICSAR77	C	T	6381	SRR1793769	C/C	114	114	4246	0	0	[0.0, -34.3174, -382.263]	missense_variant	gyrB	Thr375Ile	1124	375	Canada
PICSAR77	C	T	6381	SRR1793770	C/C	130	130	4766	0	0	[0.0, -39.1339, -429.045]	missense_variant	gyrB	Thr375Ile	1124	375	Canada
PICSAR77	C	T	6381	SRR1793771	C/C	54	54	1992	0	0	[0.0, -16.2556, -179.534]	missense_variant	gyrB	Thr375Ile	1124	375	Canada
PICSAR77	C	T	6381	SRR1793772	C/C	82	82	3050	0	0	[0.0, -24.6845, -274.689]	missense_variant	gyrB	Thr375Ile	1124	375	Canada
PICSAR77	C	T	6381	SRR3050003	C/C	78	78	2896	0	0	[0.0, -23.4803, -260.844]	missense_variant	gyrB	Thr375Ile	1124	375	Canada
PICSAR77	C	T	6381	SRR3050005	C/C	50	50	1876	0	0	[0.0, -15.0515, -169.098]	missense_variant	gyrB	Thr375Ile	1124	375	Canada
PICSAR77	C	T	6381	SRR3050006	C/C	26	26	976	0	0	[0.0, -7.82678, -88.1571]	missense_variant	gyrB	Thr375Ile	1124	375	Canada
PICSAR77	C	T	6381	SRR3050007	C/C	18	18	664	0	0	[0.0, -5.41854, -60.0892]	missense_variant	gyrB	Thr375Ile	1124	375	Canada
PICSAR77	C	T	6381	SRR3050008	C/C	58	58	2096	0	0	[0.0, -17.4597, -188.883]	missense_variant	gyrB	Thr375Ile	1124	375	Canada
PICSAR77	C	T	6381	SRR3050009	C/C	46	46	1664	0	0	[0.0, -13.8474, -150.031]	missense_variant	gyrB	Thr375Ile	1124	375	Canada
PICSAR77	C	T	6381	SRR3050011	C/C	48	48	1782	0	0	[0.0, -14.4494, -160.648]	missense_variant	gyrB	Thr375Ile	1124	375	Canada
PICSAR77	C	T	6381	SRR3050012	C/C	48	48	1770	0	0	[0.0, -14.4494, -159.569]	missense_variant	gyrB	Thr375Ile	1124	375	Canada
PICSAR77	C	T	6381	SRR3050013	C/C	46	46	1690	0	0	[0.0, -13.8474, -152.369]	missense_variant	gyrB	Thr375Ile	1124	375	Canada
PICSAR77	C	T	6381	SRR3050014	C/C	38	38	1380	0	0	[0.0, -11.4391, -124.489]	missense_variant	gyrB	Thr375Ile	1124	375	Canada
PICSAR77	C	T	6381	SRR3050015	C/C	16	16	608	0	0	[0.0, -4.81648, -55.0604]	missense_variant	gyrB	Thr375Ile	1124	375	Canada
PICSAR77	C	T	6381	SRR3050016	C/C	52	52	1910	0	0	[0.0, -15.6536, -172.163]	missense_variant	gyrB	Thr375Ile	1124	375	Canada
PICSAR77	C	T	6381	SRR3050017	C/C	36	36	1328	0	0	[0.0, -10.8371, -119.813]	missense_variant	gyrB	Thr375Ile	1124	375	Canada
PICSAR77	C	T	6381	SRR3050019	C/C	62	62	2298	0	0	[0.0, -18.6639, -207.058]	missense_variant	gyrB	Thr375Ile	1124	375	Canada
PICSAR77	C	T	6381	SRR3050022	C/C	42	42	1554	0	0	[0.0, -12.6433, -140.14]	missense_variant	gyrB	Thr375Ile	1124	375	Canada
PICSAR77	C	T	6381	SRR3050023	C/C	40	40	1478	0	0	[0.0, -12.0412, -133.302]	missense_variant	gyrB	Thr375Ile	1124	375	Canada
PICSAR77	C	T	6381	SRR3050024	C/C	60	60	2230	0	0	[0.0, -18.0618, -200.939]	missense_variant	gyrB	Thr375Ile	1124	375	Canada
PICSAR77	C	T	6381	SRR3050025	C/C	54	54	1942	0	0	[0.0, -16.2556, -175.045]	missense_variant	gyrB	Thr375Ile	1124	375	Canada
PICSAR77	C	T	6381	SRR3050026	C/C	64	64	2344	0	0	[0.0, -19.2659, -211.198]	missense_variant	gyrB	Thr375Ile	1124	375	Canada
PICSAR77	C	T	6381	SRR3050027	C/C	38	38	1416	0	0	[0.0, -11.4391, -127.729]	missense_variant	gyrB	Thr375Ile	1124	375	Canada
PICSAR77	C	T	6381	SRR3050028	C/C	34	34	1258	0	0	[0.0, -10.235, -113.519]	missense_variant	gyrB	Thr375Ile	1124	375	Canada
PICSAR77	C	T	6381	SRR3050029	C/C	34	34	1278	0	0	[0.0, -10.235, -115.317]	missense_variant	gyrB	Thr375Ile	1124	375	Canada
PICSAR77	C	T	6381	SRR3050030	C/C	44	44	1630	0	0	[0.0, -13.2453, -146.974]	missense_variant	gyrB	Thr375Ile	1124	375	Canada
PICSAR77	C	T	6381	SRR3050031	C/C	48	48	1746	0	0	[0.0, -14.4494, -157.407]	missense_variant	gyrB	Thr375Ile	1124	375	Canada
PICSAR77	C	T	6381	SRR3050032	C/C	52	52	1868	0	0	[0.0, -15.6536, -168.376]	missense_variant	gyrB	Thr375Ile	1124	375	Canada
PICSAR77	C	T	6381	SRR3050033	C/C	88	88	3304	0	0	[0.0, -26.4906, -297.535]	missense_variant	gyrB	Thr375Ile	1124	375	Canada
PICSAR77	C	T	6381	SRR3050034	C/C	76	76	2852	0	0	[0.0, -22.8783, -256.879]	missense_variant	gyrB	Thr375Ile	1124	375	Canada
PICSAR77	C	T	6381	SRR3050035	C/C	32	32	1206	0	0	[0.0, -9.63296, -108.842]	missense_variant	gyrB	Thr375Ile	1124	375	Canada
PICSAR77	C	T	6381	SRR3050036	C/C	86	86	3160	0	0	[0.0, -25.8886, -284.587]	missense_variant	gyrB	Thr375Ile	1124	375	Canada
PICSAR77	C	T	6381	SRR3050037	C/C	74	74	2754	0	0	[0.0, -22.2762, -248.07]	missense_variant	gyrB	Thr375Ile	1124	375	Canada
PICSAR77	C	T	6381	SRR3050038	C/C	58	58	2114	0	0	[0.0, -17.4597, -190.504]	missense_variant	gyrB	Thr375Ile	1124	375	Canada
PICSAR77	C	T	6381	SRR3050039	C/C	96	96	3584	0	0	[0.0, -28.8989, -322.716]	missense_variant	gyrB	Thr375Ile	1124	375	Canada
PICSAR77	C	T	6381	SRR3050040	C/C	102	102	3734	0	0	[0.0, -30.7051, -336.221]	missense_variant	gyrB	Thr375Ile	1124	375	Canada
PICSAR77	C	T	6381	SRR3050041	C/C	82	82	3034	0	0	[0.0, -24.6845, -273.249]	missense_variant	gyrB	Thr375Ile	1124	375	Canada
PICSAR77	C	T	6381	SRR3050042	C/C	62	62	2298	0	0	[0.0, -18.6639, -207.056]	missense_variant	gyrB	Thr375Ile	1124	375	Canada
PICSAR77	C	T	6381	SRR3050043	C/C	50	50	1826	0	0	[0.0, -15.0515, -164.605]	missense_variant	gyrB	Thr375Ile	1124	375	Canada
PICSAR77	C	T	6381	SRR3050044	C/C	70	70	2624	0	0	[0.0, -21.0721, -236.374]	missense_variant	gyrB	Thr375Ile	1124	375	Canada
PICSAR77	C	T	6381	SRR3050045	C/C	78	78	2932	0	0	[0.0, -23.4803, -264.078]	missense_variant	gyrB	Thr375Ile	1124	375	Canada
PICSAR77	C	T	6381	SRR3050046	C/C	58	58	2174	0	0	[0.0, -17.4597, -195.904]	missense_variant	gyrB	Thr375Ile	1124	375	Canada
PICSAR77	C	T	6381	SRR3050047	C/C	80	80	2938	0	0	[0.0, -24.0824, -264.621]	missense_variant	gyrB	Thr375Ile	1124	375	Canada
PICSAR77	C	T	6381	SRR3050049	C/C	60	60	2216	0	0	[0.0, -18.0618, -199.676]	missense_variant	gyrB	Thr375Ile	1124	375	Canada
PICSAR77	C	T	6381	SRR3050050	C/C	98	98	3612	0	0	[0.0, -29.5009, -325.241]	missense_variant	gyrB	Thr375Ile	1124	375	Canada
PICSAR77	C	T	6381	SRR3050051	C/C	58	58	2134	0	0	[0.0, -17.4597, -192.307]	missense_variant	gyrB	Thr375Ile	1124	375	Canada
PICSAR77	C	T	6381	SRR3050052	C/C	54	54	2002	0	0	[0.0, -16.2556, -180.434]	missense_variant	gyrB	Thr375Ile	1124	375	Canada
PICSAR77	C	T	6381	SRR3050053	C/C	56	56	2040	0	0	[0.0, -16.8577, -183.854]	missense_variant	gyrB	Thr375Ile	1124	375	Canada
PICSAR77	C	T	6381	SRR3050054	C/C	80	80	2998	0	0	[0.0, -24.0824, -270.013]	missense_variant	gyrB	Thr375Ile	1124	375	Canada
PICSAR77	C	T	6381	SRR3050055	C/C	24	24	882	0	0	[0.0, -7.22472, -79.6968]	missense_variant	gyrB	Thr375Ile	1124	375	Canada
PICSAR77	C	T	6381	SRR3050056	C/C	44	44	1618	0	0	[0.0, -13.2453, -145.897]	missense_variant	gyrB	Thr375Ile	1124	375	Canada
PICSAR77	C	T	6381	SRR3050057	C/C	24	24	882	0	0	[0.0, -7.22472, -79.6991]	missense_variant	gyrB	Thr375Ile	1124	375	Canada
PICSAR77	C	T	6381	SRR3050058	C/C	24	24	904	0	0	[0.0, -7.22472, -81.6807]	missense_variant	gyrB	Thr375Ile	1124	375	Canada
PICSAR77	C	T	6381	SRR3050059	C/C	24	24	892	0	0	[0.0, -7.22472, -80.5977]	missense_variant	gyrB	Thr375Ile	1124	375	Canada
PICSAR77	C	T	6381	SRR3050060	C/C	78	78	2852	0	0	[0.0, -23.4803, -256.885]	missense_variant	gyrB	Thr375Ile	1124	375	Canada
PICSAR77	C	T	6381	SRR3050061	C/C	44	44	1622	0	0	[0.0, -13.2453, -146.257]	missense_variant	gyrB	Thr375Ile	1124	375	Canada
PICSAR77	C	T	6381	SRR3050062	C/C	74	74	2722	0	0	[0.0, -22.2762, -245.192]	missense_variant	gyrB	Thr375Ile	1124	375	Canada
PICSAR77	C	T	6381	SRR3050063	C/C	60	60	2238	0	0	[0.0, -18.0618, -201.659]	missense_variant	gyrB	Thr375Ile	1124	375	Canada
PICSAR77	C	T	6381	SRR3050065	C/C	40	40	1408	0	0	[0.0, -12.0412, -127.003]	missense_variant	gyrB	Thr375Ile	1124	375	Canada
PICSAR77	C	T	6381	SRR3050066	C/C	40	40	1476	0	0	[0.0, -12.0412, -133.127]	missense_variant	gyrB	Thr375Ile	1124	375	Canada
PICSAR77	C	T	6381	SRR3050067	C/C	20	20	744	0	0	[0.0, -6.0206, -67.2896]	missense_variant	gyrB	Thr375Ile	1124	375	Canada
PICSAR77	C	T	6381	SRR3050068	C/C	50	50	1826	0	0	[0.0, -15.0515, -164.607]	missense_variant	gyrB	Thr375Ile	1124	375	Canada
PICSAR77	C	T	6381	SRR3050069	C/C	28	28	1036	0	0	[0.0, -8.42884, -93.549]	missense_variant	gyrB	Thr375Ile	1124	375	Canada
PICSAR77	C	T	6381	SRR3050070	C/C	22	22	800	0	0	[0.0, -6.62266, -72.3225]	missense_variant	gyrB	Thr375Ile	1124	375	Canada
PICSAR77	C	T	6381	SRR5320594	C/C	266	266	10006	0	0	[0.0, -80.074, -900.186]	missense_variant	gyrB	Thr375Ile	1124	375	Canada
PICSAR77	C	T	6381	SRR5320595	C/C	170	170	6358	0	0	[0.0, -51.1751, -572.156]	missense_variant	gyrB	Thr375Ile	1124	375	Canada
PICSAR77	C	T	6381	SRR5320596	C/C	196	196	7326	0	0	[0.0, -59.0019, -659.184]	missense_variant	gyrB	Thr375Ile	1124	375	Canada
PICSAR77	C	T	6381	SRR5320597	C/C	222	222	8110	0	0	[0.0, -66.8287, -729.745]	missense_variant	gyrB	Thr375Ile	1124	375	Canada
PICSAR77	C	T	6381	SRR5320598	C/C	222	222	8294	0	0	[0.0, -66.8287, -746.214]	missense_variant	gyrB	Thr375Ile	1124	375	Canada
PICSAR77	C	T	6381	SRR5320599	C/C	214	214	7740	0	0	[0.0, -64.4204, -696.49]	missense_variant	gyrB	Thr375Ile	1124	375	Canada
